# Supplementary material for: Multiparametric quantification of thermal heterogeneity within aqueous materials by water 1H NMR spectroscopy: Paradigms and algorithms
Source: PLoS One. 2017 May 26;12(5):e0178431. doi: 10.1371/journal.pone.0178431 (PMC5446178; doi:10.1371/journal.pone.0178431)
Supplement: S1 File — Example and template for calculation of statistical temperature distribution descriptors. (XLSX) [file pone.0178431.s001.xlsx]

## Sheet: (0) input data
	raw H2O spectrum	information on spectra	reference	zero-filled	zero-filled	zero-filled	iFT of delta function		iFT of raw spectrum		iFT of reference spectrum		raw / reference		[raw / ref.] * delta		deconvolution FID		deconvolved spectrum	deconv. spectrum	ref. spectrum	delta function		raw	ref	raw/ref	deconv															raw	ref	raw/ref	deconv
	(real part)		spectrum (real part)	raw spectrum	reference spectrum	delta function							(on-resonance deconv. FID)		(deconvolved FID)		(based on P,Q)		(first half of FT of FID in R,S)	scaling factor for Fig. 2:	scaling factor for Fig. 2:	scaling factor for Fig. 2:			scaling factor:	scaling factor:	scaling factor:																scaling factor:	scaling factor:	scaling factor:
ppm	intensity	Raw and reference spectra	intensity	intensity	intensity	intensity	real	imag	real	imag	real	imag	real	imag	real	imag	real	imag	intensity	28.6203	0.848594	0.848594			2.31312	688653	22.6214																2.31312	688653	22.6214
10.9712	-1530528		-765484	-1530528	0	0	30442.5	0	1.59294e+06	0	688653	0	2.31312	0	70417.2	0	70417.2	0	-13812.9	-395330	0	0		1.59294e+06	1.59294e+06	1.59294e+06	1.59294e+06															1.59294e+06	1.59294e+06	1.59294e+06	1.59294e+06
10.9682	-1502214	Enter original spectrum size :	-752727	-1502214	0	0	2309.34	30354.8	-207250	1.58864e+06	51836.6	686686	2.27773	0.473753	-9120.61	70233.9	-9120.61	70233.9	-205382	-5.87809e+06	0	0		-207250	119904	1.56856e+06	-206321															-207250	119904	1.56856e+06	-206321
10.9651	-1472541	4096	-740174	-1472541	0	0	-30092.1	4605.37	-1.57172e+06	-278157	-680795	103373	2.19598	0.742019	-69499.1	-12215.6	-69499.1	-12215.6	-345575	-9.89045e+06	0	0		-1.57172e+06	-1.57476e+06	1.51227e+06	-1.57217e+06															-1.57172e+06	-1.57476e+06	1.51227e+06	-1.57217e+06
10.9621	-1441816	[byte]	-727866	-1441816	0	0	-6874.86	-29656	238261	-1.54427e+06	-154311	-671016	2.10824	0.839897	10414.2	-68296.1	10414.2	-68296.1	-402489	-1.15193e+07	0	0		238261	-356939	1.45184e+06	235584															238261	-356939	1.45184e+06	235584
10.959	-1410443		-715813	-1410443	0	0	29049.1	-9104.73	1.52278e+06	213358	657406	-204355	2.02025	0.95254	67359	9276.57	67359	9276.57	-365770	-1.04684e+07	0	0		1.52278e+06	1.52066e+06	1.39125e+06	1.52376e+06															1.52278e+06	1.52066e+06	1.39125e+06	1.52376e+06
10.956	-1378846		-703985	-1378846	0	0	11282.1	28274.7	-258371	1.51358e+06	253216	640045	1.90667	1.158	-11230.7	66975.1	-11230.7	66975.1	-248723	-7.11851e+06	0	0		-258371	585719	1.31303e+06	-254055															-258371	585719	1.31303e+06	-254055
10.953	-1347419	Delta function	-692314	-1347419	0	0	-27337.4	13394.5	-1.50117e+06	-326747	-619034	300611	1.75486	1.38002	-66457.9	-14220.6	-66457.9	-14220.6	-84044.3	-2.40537e+06	0	0		-1.50117e+06	-1.4319e+06	1.20849e+06	-1.50337e+06															-1.50117e+06	-1.4319e+06	1.20849e+06	-1.50337e+06
10.9499	-1316490		-680705	-1316490	0	0	-15429.7	-26242.5	380652	-1.47775e+06	-346267	-594496	1.57758	1.55916	16574.7	-65457.1	16574.7	-65457.1	85470.1	2.44618e+06	0	0		380652	-800959	1.08641e+06	374944															380652	-800959	1.08641e+06	374944
10.9469	-1286299	Intensity value setting, auto/manual:	-669051	-1286299	0	0	24996.4	-17376	1.45871e+06	442413	566577	-389920	1.38245	1.73226	64656.1	19278.8	64656.1	19278.8	218532	6.25445e+06	0	0		1.45871e+06	1.31056e+06	952030	1.46261e+06															1.45871e+06	1.31056e+06	952030	1.46261e+06
10.9438	-1257005	Below, type 'au-ref' (reference spectrum max.),	-657261	-1257005	0	0	19222.1	23606.2	-530982	1.45089e+06	431319	535439	1.15888	1.9252	-23170.7	64363.3	-23170.7	64363.3	286013	8.18576e+06	0	0		-530982	997693	798067	-524155															-530982	997693	798067	-524155
10.9408	-1228682	'au-raw' (raw spectrum max.), or 'man' (manual):	-645281	-1228682	0	0	-22080.1	20957.5	-1.43425e+06	-620248	-501264	470225	0.904536	2.08589	-63687.2	-27099.8	-63687.2	-27099.8	277764	7.94968e+06	0	0		-1.43425e+06	-1.15949e+06	622911	-1.4407e+06															-1.43425e+06	-1.15949e+06	622911	-1.4407e+06
10.9377	-1201319	au-ref	-633119	-1201319	0	0	-22572.1	-20426.6	684166	-1.39602e+06	-506414	-464253	0.639076	2.1708	29916.9	-62053.6	29916.9	-62053.6	203938	5.83675e+06	0	0		684166	-1.1714e+06	440101	676764															684166	-1.1714e+06	440101	676764
10.9347	-1174811	automatic setting: 2.94E+08	-620844	-1174811	0	0	18655.5	-24056.6	1.35393e+06	733205	424623	-539681	0.380041	2.20974	60248.6	32081.2	60248.6	32081.2	90736.3	2.5969e+06	0	0		1.35393e+06	982205	261717	1.36291e+06															1.35393e+06	982205	261717	1.36291e+06
10.9316	-1148946	300000000	-608585	-1148946	0	0	25402.4	16776.8	-782734	1.32274e+06	569834	382605	0.127486	2.23568	-34269	58930.4	-34269	58930.4	-27890.6	-798236	0	0		-782734	1.31809e+06	87793.3	-775215															-782734	1.31809e+06	87793.3	-775215
10.9286	-1123398		-596503	-1123398	0	0	-14801.4	26601.9	-1.28765e+06	-824053	-338444	596702	-0.118821	2.22534	-57439.6	-36099.1	-57439.6	-36099.1	-120041	-3.4356e+06	0	0		-1.28765e+06	-782862	-81826.2	-1.29937e+06															-1.28765e+06	-782862	-81826.2	-1.29937e+06
10.9256	-1097735	[au: automatic search of maximum]	-584765	-1097735	0	0	-27648.1	-12740.8	849102	-1.23587e+06	-620133	-292399	-0.351423	2.15861	37218.5	-55203.9	37218.5	-55203.9	-164313	-4.70269e+06	0	0		849102	-1.43444e+06	-242008	841937															849102	-1.43444e+06	-242008	841937
10.9225	-1071445		-573511	-1071445	0	0	10606.7	-28534.9	1.18405e+06	872706	244738	-639995	-0.572419	2.06899	52967.1	38279.2	52967.1	38279.2	-154649	-4.42611e+06	0	0		1.18405e+06	566108	-394198	1.19819e+06															1.18405e+06	566108	-394198	1.19819e+06
10.9195	-1043990	Peak position setting (ppm), auto/manual:	-562830	-1043990	0	0	29257.3	8411.53	-908946	1.14676e+06	656178	195738	-0.793301	1.98428	-39900.7	51381.8	-39900.7	51381.8	-100474	-2.8756e+06	0	0		-908946	1.51782e+06	-546309	-902611															-908946	1.51782e+06	-546309	-902611
10.9164	-1014875	Below, type 'au-ref' (reference spectrum max.),	-552735	-1014875	0	0	-6167.86	29811.1	-1.10747e+06	-949852	-145686	668593	-1.01171	1.87686	-49711.4	-41736.3	-49711.4	-41736.3	-22474.3	-643221	0	0		-1.10747e+06	-336990	-696714	-1.12454e+06															-1.10747e+06	-336990	-696714	-1.12454e+06
10.9134	-983724	'au-raw' (raw spectrum max.), or 'man' (manual):	-543174	-983724	0	0	-30193.1	-3888.64	985486	-1.05062e+06	-677172	-94872.5	-1.2141	1.72158	43352.1	-47258.6	43352.1	-47258.6	54425.2	1.55766e+06	0	0		985486	-1.56638e+06	-836094	980687															985486	-1.56638e+06	-836094	980687
10.9103	-950366	au-ref	-534027	-950366	0	0	1587.02	-30401.1	993248	1.02325e+06	43592.2	-681872	-1.40179	1.54626	44783.4	45069.8	44783.4	45069.8	108619	3.10871e+06	0	0		993248	100834	-965345	1.01307e+06															993248	100834	-965345	1.01307e+06
10.9073	-914891	automatic setting: 5.0365 ppm	-525139	-914891	0	0	30433.9	-723.754	-1.07011e+06	953132	682672	-7857.34	-1.58339	1.37795	-47191.4	43082.5	-47191.4	43082.5	127685	3.65439e+06	0	0		-1.07011e+06	1.5791e+06	-1.09041e+06	-1.06754e+06															-1.07011e+06	1.5791e+06	-1.09041e+06	-1.06754e+06
10.9042	-877697	5.1	-516340	-877697	0	0	3030.35	30291.3	-913834	-1.115e+06	59178.1	679572	-1.7446	1.1928	-41418.1	-49231.6	-41418.1	-49231.6	110986	3.17646e+06	0	0		-913834	136886	-1.20142e+06	-936938															-913834	136886	-1.20142e+06	-936938
10.9012	-839495	automatic setting: 2.94E+08	-507482	-839495	0	0	-29974.1	5319.49	1.14553e+06	-854910	-672598	110073	-1.86131	0.966446	50650	-38869.6	50650	-38869.6	68546.6	1.96182e+06	0	0		1.14553e+06	-1.5558e+06	-1.28179e+06	1.14578e+06															1.14553e+06	-1.5558e+06	-1.28179e+06	1.14578e+06
10.8981	-801265	automatic setting: 2.49E+08	-498459	-801265	0	0	-7577.97	-29484.2	790091	1.16658e+06	-160249	-661797	-1.93819	0.724538	36050	51655.5	36050	51655.5	16878.2	483059	0	0		790091	-370676	-1.33474e+06	815503															790091	-370676	-1.33474e+06	815503
10.8951	-764175	automatic setting: 4.5462 ppm	-489227	-764175	0	0	28824.4	-9792.78	-1.18741e+06	740233	647237	-209417	-1.9957	0.497962	-52648.4	33896.9	-52648.4	33896.9	-26710.6	-764466	0	0		-1.18741e+06	1.49714e+06	-1.37434e+06	-1.19098e+06															-1.18741e+06	1.49714e+06	-1.37434e+06	-1.19098e+06
10.8921	-729442	automatic setting: 5.0365 ppm	-479803	-729442	0	0	11951.2	27998.5	-693390	-1.20498e+06	257294	629010	-2.02737	0.273065	-31874.8	-53499.7	-31874.8	-53499.7	-49467.4	-1.41577e+06	0	0		-693390	595153	-1.39615e+06	-721054															-693390	595153	-1.39615e+06	-721054
10.889	-698159	1953	-470270	-698159	0	0	-27011.2	14040.7	1.21392e+06	-628458	-607229	303606	-2.01328	0.0283463	53983.2	-29033.5	53983.2	-29033.5	-46615.6	-1.33415e+06	0	0		1.21392e+06	-1.40459e+06	-1.38645e+06	1.22118e+06															1.21392e+06	-1.40459e+06	-1.38645e+06	1.22118e+06
10.886	-671111	non-zero value in delta function: 5.0365 ppm	-460747	-671111	0	0	-16049.2	-25868.2	555832	1.21981e+06	-348088	-582027	-1.96434	-0.219805	25840.3	54341.8	25840.3	54341.8	-21978.2	-629021	0	0		555832	-805170	-1.35275e+06	584544															555832	-805170	-1.35275e+06	584544
10.8829	-648600		-451369	-648600	0	0	24576.2	-17965.3	-1.22886e+06	497382	553557	-390487	-1.90554	-0.445677	-54837.8	23280.7	-54837.8	23280.7	14125.8	404283	0	0		-1.22886e+06	1.28044e+06	-1.31226e+06	-1.24051e+06															-1.22886e+06	1.28044e+06	-1.31226e+06	-1.24051e+06
10.8799	-630346	1953	-442266	-630346	0	0	19777.9	23142.6	-446449	-1.23572e+06	430562	521991	-1.82864	-0.653063	-21053.1	-55235.6	-21053.1	-55235.6	48804.1	1.39679e+06	0	0		-446449	995942	-1.2593e+06	-476251															-446449	995942	-1.2593e+06	-476251
10.8768	-615470	2114	-433535	-615470	0	0	-21575.6	21476.5	1.23423e+06	-384686	-487518	468087	-1.71149	-0.854207	55271.8	-18326.9	55271.8	-18326.9	70943.4	2.03042e+06	0	0		1.23423e+06	-1.12769e+06	-1.17862e+06	1.25033e+06															1.23423e+06	-1.12769e+06	-1.17862e+06	1.25033e+06
10.8738	-602593	Trapezoidal filtering of deconvolution FID	-425232	-602593	0	0	-23051.3	-19884.2	319714	1.22982e+06	-502850	-450344	-1.56827	-1.04119	15447.6	55184.6	15447.6	55184.6	74582.5	2.13457e+06	0	0		319714	-1.16315e+06	-1.08e+06	349448															319714	-1.16315e+06	-1.08e+06	349448
10.8707	-590051		-417357	-590051	0	0	18078.3	-24493.3	-1.22947e+06	269224	410692	-534657	-1.42759	-1.20296	-55272.8	13218.9	-55272.8	13218.9	60332.4	1.72673e+06	0	0		-1.22947e+06	949980	-983114	-1.25035e+06															-1.22947e+06	949980	-983114	-1.25035e+06
10.8677	-576179		-409872	-576179	0	0	25794.1	16168.1	-224903	-1.22898e+06	563332	368795	-1.27921	-1.34416	-11263.7	-55353.9	-11263.7	-55353.9	34567.4	989328	0	0		-224903	1.30306e+06	-880935	-254801															-224903	1.30306e+06	-880935	-254801
10.8647	-559618		-402709	-559618	0	0	-14164.8	26946.3	1.22197e+06	-168198	-324904	588717	-1.09708	-1.47019	55156.2	-8737.2	55156.2	-8737.2	6842.31	195829	0	0		1.22197e+06	-751542	-755507	1.24771e+06															1.22197e+06	-751542	-755507	1.24771e+06
10.8616	-539576		-395782	-539576	0	0	-27943.2	-12079.9	105677	1.21251e+06	-610673	-279275	-0.894089	-1.57665	5937.96	54857.1	5937.96	54857.1	-13481.2	-385834	0	0		105677	-1.41256e+06	-615717	134325															105677	-1.41256e+06	-615717	134325
10.8586	-515975		-389007	-515975	0	0	9925.33	-28779	-1.20667e+06	53671.3	232178	-629083	-0.698155	-1.66048	-54716.3	3611.46	-54716.3	3611.46	-20246.6	-579462	0	0		-1.20667e+06	537057	-480787	-1.23776e+06															-1.20667e+06	537057	-480787	-1.23776e+06
10.8555	-489464		-382311	-489464	0	0	29449	7713.58	-4251.52	-1.1991e+06	643851	183890	-0.497902	-1.72018	-1394.01	-54498.1	-1394.01	-54498.1	-12213.3	-349548	0	0		-4251.52	1.48931e+06	-342881	-31534.5															-4251.52	1.48931e+06	-342881	-31534.5
10.8525	-461268		-375634	-461268	0	0	-5457.37	29949.3	1.17988e+06	58263.8	-134692	654901	-0.270142	-1.74606	53767.5	1438.31	53767.5	1438.31	6975.5	199641	0	0		1.17988e+06	-311559	-186034	1.2163e+06															1.17988e+06	-311559	-186034	1.2163e+06
10.8494	-432934		-368929	-432934	0	0	-30277	-3169.72	-123096	1.1496e+06	-662181	-84872.2	-0.0360291	-1.73147	-4397.41	52537.8	-4397.41	52537.8	30408.5	870300	0	0		-123096	-1.53171e+06	-24811.6	-99475.7															-123096	-1.53171e+06	-24811.6	-99475.7
10.8464	-406014		-362159	-406014	0	0	863.8	-30430.2	-1.11689e+06	-170669	34719.9	-665659	0.168418	-1.68665	-51179.7	-6581.92	-51179.7	-6581.92	50443.5	1.44371e+06	0	0		-1.11689e+06	80311.4	115981	-1.15776e+06															-1.11689e+06	80311.4	115981	-1.15776e+06
10.8433	-381773		-355301	-381773	0	0	30408.1	-1447.1	208734	-1.08561e+06	665328	-15473.9	0.351489	-1.62351	8338.73	-49876.5	8338.73	-49876.5	61258.5	1.75323e+06	0	0		208734	1.53898e+06	242054	188634															208734	1.53898e+06	242054	188634
10.8403	-360978		-348348	-360978	0	0	3749.66	30210.7	1.05401e+06	255636	65418.8	661200	0.539066	-1.54075	48568.5	10508.2	48568.5	10508.2	60578.8	1.73378e+06	0	0		1.05401e+06	151322	371229	1.09869e+06															1.05401e+06	151322	371229	1.09869e+06
10.8372	-343810		-341318	-343810	0	0	-29839.2	6030.61	-303712	1.02283e+06	-653313	114827	0.717876	-1.43943	-12740.2	47280.5	-12740.2	47280.5	50080.3	1.43331e+06	0	0		-303712	-1.51119e+06	494367	-288202															-303712	-1.51119e+06	494367	-288202
10.8342	-329908		-334262	-329908	0	0	-8276.8	-29295.7	-994779	-335789	-163415	-641723	0.862108	-1.33063	-46117.3	-14242.7	-46117.3	-14242.7	34448.6	985928	0	0		-994779	-377999	593693	-1.04324e+06															-994779	-377999	593693	-1.04324e+06
10.8312	-318511	Type starting point number below, or type 'no' for	-327268	-318511	0	0	28583.4	-10475.3	362588	-968177	626511	-210904	0.987097	-1.21306	15507.5	-45013.5	15507.5	-45013.5	19520	558668	0	0		362588	1.4492e+06	679767	350802															362588	1.4492e+06	679767	350802
10.8281	-308644	no FID filtering :	-320469	-308644	0	0	12613.4	27706.4	938301	405826	257025	607777	1.12025	-1.07008	43778.2	17540.8	43778.2	17540.8	10204.5	292054	0	0		938301	594529	771464	990327															938301	594529	771464	990327
10.8251	-299318	400	-314019	-299318	0	0	-26669.7	14678.9	-457891	903505	-585641	301514	1.2459	-0.901317	-19997.6	42326.3	-19997.6	42326.3	8907.92	254947	0	0		-457891	-1.35466e+06	857994	-452374															-457891	-1.35466e+06	857994	-452374
10.822	-289655	Type end point number point below :	-308084	-289655	0	0	-16659.7	-25479.4	-864685	-496091	-344121	-560243	1.33125	-0.72571	-40668.9	-21829.3	-40668.9	-21829.3	14950.1	427875	0	0		-864685	-795994	916768	-919989															-864685	-795994	916768	-919989
10.819	-278987	800	-302816	-278987	0	0	24142.2	-18544.6	523832	-821604	531743	-384607	1.38049	-0.546617	23191.2	-38797	23191.2	-38797	25097.7	718302	0	0		523832	1.22999e+06	950677	524619															523832	1.22999e+06	950677	524619
10.8159	-266856	deconvolution FID filtered from point # 400 to # 800	-298333	-266856	0	0	20322.5	22665.8	774918	559422	422745	500315	1.41594	-0.352449	36764.1	24930.9	36764.1	24930.9	34947	1.00019e+06	0	0		774918	977860	975094	831657															774918	977860	975094	831657
10.8129	-253022	deconvolution FID filtered from point # 400 to # 800	-294694	-253022	0	0	-21058.9	21983.4	-596707	728681	-466153	458323	1.43235	-0.154887	-26758.8	34749.6	-26758.8	34749.6	40615.8	1.16244e+06	0	0		-596707	-1.07827e+06	986393	-605322															-596707	-1.07827e+06	986393	-605322
10.8098	-237442		-291901	-237442	0	0	-23517.5	-19330.5	-685747	-616463	-491147	-429466	1.4132	0.0194272	-32859.5	-27774.8	-32859.5	-27774.8	40135.8	1.1487e+06	0	0		-685747	-1.13608e+06	973205	-743329															-685747	-1.13608e+06	973205	-743329
10.8068	-220278		-289898	-220278	0	0	17490.8	-24916.2	625889	-643550	390473	-521038	1.3674	0.17649	28314.3	-30983.3	28314.3	-30983.3	34077.1	975295	0	0		625889	903212	941661	640511															625889	903212	941661	640511
10.8038	-201929	Relevant range of reference spectrum	-288577	-201929	0	0	26171.2	15550.3	598766	646746	547833	349411	1.31216	0.343652	28996.8	29398.2	28996.8	29398.2	25229.8	722083	0	0		598766	1.2672e+06	903620	655950															598766	1.2672e+06	903620	655950
10.8007	-183066	Figure 1:	-287806	-183066	0	0	-13520.2	27275.4	-673799	552729	-306525	571392	1.2424	0.512737	-30782.5	26954.6	-30782.5	26954.6	17502.2	500917	0	0		-673799	-709029	855580	-696346															-673799	-709029	855580	-696346
10.7977	-164645	Type ppm value of starting point (lower value):	-287445	-164645	0	0	-28222.5	-11412.1	-507770	-685308	-591591	-262070	1.14649	0.65053	-24932.9	-31443.5	-24932.9	-31443.5	14457.2	413768	0	0		-507770	-1.36842e+06	789535	-564018															-507770	-1.36842e+06	789535	-564018
10.7946	-147881	4.7	-287368	-147881	0	0	9238.32	-29006.9	686263	-461923	216309	-608327	1.03021	0.761793	31614.6	-22845.5	31614.6	-22845.5	18012.4	515519	0	0		686263	500349	709458	715169															686263	500349	709458	715169
10.7916	-134146	Type ppm value of end point (higher value):	-287472	-134146	0	0	29624.1	7011.26	412451	699935	621520	169513	0.903555	0.879733	20599	32396.4	20599	32396.4	27747.3	794137	0	0		412451	1.43765e+06	622236	465978															412451	1.43765e+06	622236	465978
10.7885	-124813	5.3	-287690	-124813	0	0	-4743.8	30070.6	-722943	361785	-121956	631107	0.766012	0.997491	-33629	18302.5	-33629	18302.5	41034.2	1.17441e+06	0	0		-722943	-282099	527516	-760736															-722943	-282099	527516	-760736
10.7855	-121048	2063	-287991	-121048	0	0	-30343.8	-2449.01	-314763	-730360	-637050	-73916.5	0.61879	1.07468	-16144.6	-34125.2	-16144.6	-34125.2	53918.4	1.54316e+06	0	0		-314763	-1.47357e+06	426131	-365213															-314763	-1.47357e+06	426131	-365213
10.7824	-123609	1866	-288369	-123609	0	0	140.094	-30442.2	721510	-271818	25674.5	-639330	0.469723	1.10968	33846.8	-14143.9	33846.8	-14143.9	62425.5	1.78663e+06	0	0		721510	59388.1	323476	765664															721510	59388.1	323476	765664
10.7794	-132664	249384787	-288836	-132664	0	0	30365.1	-2169.62	229283	719574	637951	-22490.7	0.319243	1.1392	12165.5	33899.3	12165.5	33899.3	63843.6	1.82722e+06	0	0		229283	1.47566e+06	219847	275200															229283	1.47566e+06	219847	275200
10.7763	-147706	5.0365	-289410	-147706	0	0	4466.84	30113	-727644	184968	70301.1	632937	0.162542	1.16768	-34436.4	10110.5	-34436.4	10110.5	57558.7	1.64735e+06	0	0		-727644	162615	111935	-779002															-727644	162615	111935	-779002
10.7733	-167560	4.9877e+07	-290091	-167560	0	0	-29687.4	6738.31	-139609	-725547	-624336	117482	0.00476789	1.16301	-7978.26	-34494.5	-7978.26	-34494.5	45190.3	1.29336e+06	0	0		-139609	-1.44416e+06	3283.42	-180480															-139609	-1.44416e+06	3283.42	-180480
10.7703	-190508	4.7015	-290852	-190508	0	0	-8970.95	-29090.7	710353	-93935.9	-163764	-612212	-0.14646	1.12113	33928.2	-5796.97	33928.2	-5796.97	30019.7	859171	0	0		710353	-378806	-100860	767505															710353	-378806	-100860	767505
10.7672	-214506	5.3014	-291618	-214506	0	0	28326.3	-11151.9	47611.6	700725	596655	-208884	-0.29518	1.07108	3583.25	33631.7	3583.25	33631.7	15932.3	455986	0	0		47611.6	1.38014e+06	-203277	81058.3															47611.6	1.38014e+06	-203277	81058.3
10.7642	-237475	1.1947e+06	-292261	-237475	0	0	13268.6	27398.7	-699123	687.968	252587	577769	-0.443119	1.01632	-33725.3	1344.2	-33725.3	1344.2	6242.97	178675	0	0		-699123	584264	-305155	-762916															-699123	584264	-305155	-762916
10.7611	-257594	800	-292595	-257594	0	0	-26313.2	15308.8	45705.8	-687211	-555682	294627	-0.576027	0.931286	900.28	-33323.4	900.28	-33323.4	2783.55	79665.9	0	0		45705.8	-1.28536e+06	-396683	20365.6															45705.8	-1.28536e+06	-396683	20365.6
10.7581	-273558		-292394	-273558	0	0	-17260.8	-25076.1	661893	89501.4	-334770	-530536	-0.683707	0.816171	32267.7	3056.96	32267.7	3056.96	5520.32	157993	0	0		661893	-774364	-470837	729942															661893	-774364	-470837	729942
10.755	-284751		-291409	-284751	0	0	23694.5	-19113.3	-128231	640351	502492	-372793	-0.774392	0.699838	-4972.61	31383.4	-4972.61	31383.4	12776.2	365657	0	0		-128231	1.16233e+06	-533288	-112488															-128231	1.16233e+06	-533288	-112488
10.752	-291279		-289402	-291279	0	0	20855.6	22176.3	-626192	-161456	408489	471728	-0.852501	0.589227	-30846.3	-6616.59	-30846.3	-6616.59	21928.8	627609	0	0		-626192	944884	-587077	-697788															-626192	944884	-587077	-697788
10.7489	-293904		-286194	-293904	0	0	-20530.3	22477.8	192777	-604906	-438435	441661	-0.908062	0.464948	8191.74	-29956.8	8191.74	-29956.8	30313.9	867593	0	0		192777	-1.01415e+06	-625339	185309															192777	-1.01415e+06	-625339	185309
10.7459	-293835		-281702	-293835	0	0	-23970.5	-18766	575993	226447	-472134	-402820	-0.942854	0.32481	28696	9907.72	28696	9907.72	36020.2	1.03091e+06	0	0		575993	-1.0921e+06	-649299	649145															575993	-1.0921e+06	-649299	649145
10.7429	-292477		-275971	-292477	0	0	16893.5	-25325	-261688	555678	365100	-499744	-0.974407	0.188233	-11694.2	27856.7	-11694.2	27856.7	38331.9	1.09707e+06	0	0		-261688	844521	-671028	-264539															-261688	844521	-671028	-264539
10.7398	-291151		-269190	-291151	0	0	26533.5	14923.7	-544090	-293885	524347	325506	-1.00016	0.0604017	-27439.1	-13323.4	-27439.1	-13323.4	37716.8	1.07947e+06	0	0		-544090	1.21288e+06	-688761	-620712															-544090	1.21288e+06	-688761	-620712
10.7368	-290865		-261688	-290865	0	0	-12867.9	27589.2	321794	-522700	-284275	545819	-0.994844	-0.0714245	14772.1	-26527.8	14772.1	-26527.8	35424.6	1.01386e+06	0	0		321794	-657564	-685102	334166															321794	-657564	-685102	334166
10.7337	-292165		-253903	-292165	0	0	-28485.8	-10737.9	488138	349224	-564052	-241657	-0.955318	-0.209847	24959.7	16235.8	24959.7	16235.8	32883.5	941136	0	0		488138	-1.30472e+06	-657883	564624															488138	-1.30472e+06	-657883	564624
10.7307	-295088		-246339	-295088	0	0	8546.08	-29218.3	-378449	456538	197904	-578959	-0.906115	-0.343937	-17793	23535.8	-17793	23535.8	31136.9	891146	0	0		-378449	457776	-623999	-402503															-378449	457776	-623999	-402503
10.7276	-299216		-239507	-299216	0	0	29782.4	6304.98	-430948	-406528	590474	153277	-0.851195	-0.467522	-22402.9	-19290.7	-22402.9	-19290.7	30515	873349	0	0		-430948	1.36584e+06	-586178	-506786															-430948	1.36584e+06	-586178	-506786
10.7246	-303804		-233869	-303804	0	0	-4027.55	30174.9	430087	-396798	-108038	598549	-0.767622	-0.579994	20592.9	-20826.9	20592.9	-20826.9	30636.3	876818	0	0		430087	-249904	-528625	465841															430087	-249904	-528625	465841
10.7215	-307938		-229789	-307938	0	0	-30393.5	-1726.91	353643	449642	-603157	-62452	-0.65647	-0.677509	18782.4	21725.5	18782.4	21725.5	30696.1	878532	0	0		353643	-1.39518e+06	-452080	424885															353643	-1.39518e+06	-452080	424885
10.7185	-310703		-227492	-310703	0	0	-583.691	-30436.9	-466932	318990	16785.5	-604293	-0.548913	-0.757443	-22733.8	17149.3	-22733.8	17149.3	29902.8	855827	0	0		-466932	38826.9	-378010	-514272															-466932	38826.9	-378010	-514272
10.7154	-311303		-227053	-311303	0	0	30304.9	-2890.92	-295500	-481679	601971	-28697.4	-0.451715	-0.821704	-16064.7	-23595.8	-16064.7	-23595.8	27872.4	797716	0	0		-295500	1.39243e+06	-311075	-363406															-295500	1.39243e+06	-311075	-363406
10.7124	-309135		-228384	-309135	0	0	5181.5	29998.3	493439	-265964	73734.8	596225	-0.338552	-0.869474	24328.5	-14661.2	24328.5	-14661.2	24829	710612	0	0		493439	170558	-233145	550346															493439	170558	-233145	550346
10.7094	-303821		-231258	-303821	0	0	-29518.8	7442.21	226319	503560	-587110	118069	-0.204717	-0.898862	12732.5	25009.8	12732.5	25009.8	21540.7	616501	0	0		226319	-1.35806e+06	-140979	288028															226319	-1.35806e+06	-140979	288028
10.7063	-295190		-235339	-295190	0	0	-9660.03	-28869.2	-513217	192349	-161448	-574699	-0.0776905	-0.914845	-25660.3	11080.3	-25660.3	11080.3	19030.3	544652	0	0		-513217	-373449	-53501.8	-580474															-513217	-373449	-53501.8	-580474
10.7033	-283255		-240211	-283255	0	0	28053.2	-11822.2	-167450	-522059	559084	-203627	0.0358337	-0.920726	-9879.74	-26252.9	-9879.74	-26252.9	18183.5	520418	0	0		-167450	1.29323e+06	24677	-223494															-167450	1.29323e+06	24677	-223494
10.7002	-268184		-245428	-268184	0	0	13916.2	27075.5	530009	-134969	244369	540376	0.160877	-0.908063	26825.1	-8280.97	26825.1	-8280.97	19413.9	555630	0	0		530009	565256	110789	606822															530009	565256	110789	606822
10.6972	-250298		-250564	-250298	0	0	-25941.8	15930	90245.2	537413	-518703	283449	0.302003	-0.871039	6041.18	27407.3	6041.18	27407.3	22511.6	644287	0	0		90245.2	-1.19982e+06	207975	136660															90245.2	-1.19982e+06	207975	136660
10.6941	-230076		-255256	-230076	0	0	-17852.1	-24658.6	-542601	50387.1	-320650	-494210	0.429561	-0.819212	-27869.2	4032.23	-27869.2	4032.23	26729.7	765010	0	0		-542601	-741703	295818	-630442															-542601	-741703	295818	-630442
10.6911	-208177		-259236	-208177	0	0	23233.3	-19671.2	-23541.9	-542956	467057	-355770	0.528473	-0.759953	-2671	-28051.9	-2671	-28051.9	31065.2	889095	0	0		-23541.9	1.08036e+06	363934	-60421.9															-23541.9	1.08036e+06	363934	-60421.9
10.688	-185443		-262360	-185443	0	0	21377	21674.2	539384	3363.54	388620	437418	0.616564	-0.68533	28034.2	-1286.77	28034.2	-1286.77	34620.1	990837	0	0		539384	898925	424598	634174															539384	898925	424598	634174
10.685	-162883		-264599	-162883	0	0	-19990.1	22959.6	-37794.5	535803	-405482	419024	0.705416	-0.592423	-499.553	28038.6	-499.553	28038.6	36899.7	1.05608e+06	0	0		-37794.5	-937930	485787	-11300.6															-37794.5	-937930	485787	-11300.6
10.682	-141617		-266029	-141617	0	0	-24409.8	-18190.8	-533089	-69782.7	-446823	-371449	0.782278	-0.494142	-28084.1	-2168.33	-28084.1	-2168.33	37935.9	1.08574e+06	0	0		-533089	-1.03356e+06	538718	-635303															-533089	-1.03356e+06	538718	-635303
10.6789	-122776		-266790	-122776	0	0	16286.7	-25719.4	95476.4	-527875	335531	-471875	0.838564	-0.393935	3525.63	-27983.3	3525.63	-27983.3	38195.7	1.09317e+06	0	0		95476.4	776124	577480	79754.8															95476.4	776124	577480	79754.8
10.6759	-107372		-267031	-107372	0	0	26880.8	14288.7	518666	126249	494052	297948	0.882844	-0.276877	27687.8	5171.99	27687.8	5171.99	38318.9	1.0967e+06	0	0		518666	1.1428e+06	607973	626338															518666	1.1428e+06	607973	626338
10.6728	-96174		-266880	-96174	0	0	-12208.3	27887.3	-165355	508308	-258928	513248	0.919011	-0.141458	-7274.73	27355.7	-7274.73	27355.7	38799.4	1.11045e+06	0	0		-165355	-598933	632880	-164565															-165355	-598933	632880	-164565
10.6698	-89595		-266397	-89595	0	0	-28733	-10057.7	-498254	-199977	-529370	-218710	0.937303	-0.00948253	-27026.9	-9154.61	-27026.9	-9154.61	39742.1	1.13743e+06	0	0		-498254	-1.2245e+06	645476	-611388															-498254	-1.2245e+06	645476	-611388
10.6667	-87653		-265584	-87653	0	0	7849.02	-29413.2	224656	-485324	177532	-542349	0.930719	0.109566	10527.9	-26515.5	10527.9	-26515.5	40797	1.16762e+06	0	0		224656	410654	640943	238157															224656	410654	640943	238157
10.6637	-89974		-264387	-89974	0	0	29923.9	5595.14	467307	249136	552132	135642	0.902738	0.22945	25729.6	11917	25729.6	11917	41300.9	1.18204e+06	0	0		467307	1.27715e+06	621673	582041															467307	1.27715e+06	621673	582041
10.6606	-95887		-262743	-95887	0	0	-3309.02	30262.1	-276183	447630	-93286.5	558685	0.859793	0.350781	-13460.4	24858.4	-13460.4	24858.4	40571.2	1.16116e+06	0	0		-276183	-215783	592099	-304494															-276183	-215783	592099	-304494
10.6576	-104553		-260622	-104553	0	0	-30425.9	-1003.83	-430802	-295655	-561993	-50714.1	0.807459	0.453217	-24112.7	-14600.1	-24112.7	-14600.1	38235.8	1.09432e+06	0	0		-430802	-1.29996e+06	556059	-545465															-430802	-1.29996e+06	556059	-545465
10.6545	-115117		-258070	-115117	0	0	-1307.15	-30414.4	307370	-416462	8173.1	-562063	0.748748	0.535973	15322.6	-23473.3	15322.6	-23473.3	34461.2	986288	0	0		307370	18905.4	515627	346619															307370	18905.4	515627	346619
10.6515	-126833		-255222	-126833	0	0	30227.6	-3610.59	401359	325686	558916	-34090.4	0.680031	0.624188	22809.4	16412.4	22809.4	16412.4	29980.6	858053	0	0		401359	1.29284e+06	468305	515982															401359	1.29284e+06	468305	515982
10.6485	-139156		-252304	-139156	0	0	5893.23	29866.6	-354176	384414	75833.6	552597	0.596461	0.722782	-18072	22073.8	-18072	22073.8	25895.7	741141	0	0		-354176	175412	410755	-408814															-354176	175412	410755	-408814
10.6454	-151768		-249592	-151768	0	0	-29333.5	8141.9	-366264	-379225	-543165	116819	0.500983	0.805924	-21257.3	-19561.6	-21257.3	-19561.6	23314.4	667265	0	0		-366264	-1.25641e+06	345004	-480872															-366264	-1.25641e+06	345004	-480872
10.6424	-164538		-247365	-164538	0	0	-10343.7	-28631.3	395376	-345920	-156814	-530700	0.397015	0.862322	20582.8	-20286.6	20582.8	-20286.6	22954.4	656962	0	0		395376	-362730	273405	465614															395376	-362730	273405	465614
10.6393	-177458		-245853	-177458	0	0	27764.2	-12485.8	321456	413240	515296	-195596	0.279199	0.907925	19087.9	21721.8	19087.9	21721.8	24859.7	711490	0	0		321456	1.19194e+06	192271	431796															321456	1.19194e+06	192271	431796
10.6363	-190566		-245187	-190566	0	0	14556	26737	-435604	293232	232949	497067	0.146951	0.945218	-23133.3	17687.6	-23133.3	17687.6	28343.8	811208	0	0		-435604	538839	101198	-523308															-435604	538839	101198	-523308
10.6332	-203869		-245377	-203869	0	0	-25555.8	16542.3	-264184	-449960	-476139	268667	0.0163899	0.954265	-16204.6	-24115.9	-16204.6	-24115.9	32193.2	921379	0	0		-264184	-1.10137e+06	11287	-366571															-264184	-1.10137e+06	11287	-366571
10.6302	-217337		-246308	-217337	0	0	-18433.3	-24227.2	452512	-237531	-302558	-452657	-0.0991474	0.933409	24441.5	-14803.7	24441.5	-14803.7	35067.8	1.00365e+06	0	0		452512	-699854	-68278.1	552903															452512	-699854	-68278.1	552903
10.6271	-230908		-247762	-230908	0	0	22759.1	-20218	215052	456149	426776	-334439	-0.206727	0.906825	13629.3	24818.1	13629.3	24818.1	35964	1.0293e+06	0	0		215052	987185	-142363	308314															215052	987185	-142363	308314
10.6241	-244540		-249455	-244540	0	0	21886.2	21159.8	-466645	196082	364142	398666	-0.314727	0.883043	-25573.2	12666.9	-25573.2	12666.9	34573.7	989508	0	0		-466645	842304	-216737	-578503															-466645	842304	-216737	-578503
10.621	-258266		-251071	-258266	0	0	-19438.6	23428.3	-177398	-473784	-368508	391512	-0.415523	0.844219	-11701.5	-26145.4	-11701.5	-26145.4	31407.7	898898	0	0		-177398	-852405	-286151	-264704															-177398	-852405	-286151	-264704
10.618	-272230		-252317	-272230	0	0	-24835.4	-17605.3	473775	-155827	-416410	-336494	-0.505362	0.782592	26328.6	-10538.9	26328.6	-10538.9	27630	790777	0	0		473775	-963206	-348019	595592															473775	-963206	-348019	595592
10.615	-286684		-252950	-286684	0	0	15670.6	-26099.4	131435	477517	302825	-438712	-0.597141	0.711777	9219.39	26739	9219.39	26739	24651.5	705531	0	0		131435	700472	-411223	208556															131435	700472	-411223	208556
10.6119	-301932		-252801	-301932	0	0	27212.9	13645.6	-488385	106244	458311	267711	-0.693565	0.636946	-27565.4	7869.09	-27565.4	7869.09	23621.9	676064	0	0		-488385	1.06013e+06	-477626	-623570															-488385	1.06013e+06	-477626	-623570
10.6089	-318227		-251802	-318227	0	0	-11541.9	28169.7	-80274	-494243	-231366	475115	-0.774355	0.546043	-6444.31	-28115.7	-6444.31	-28115.7	24995.2	715369	0	0		-80274	-535177	-533262	-145780															-80274	-535177	-533262	-145780
10.6058	-335663		-249990	-335663	0	0	-28964	-9371.71	489940	-52143.1	-489052	-194012	-0.829043	0.43551	28093.9	-4844.59	28093.9	-4844.59	28326.8	810719	0	0		489940	-1.13124e+06	-570923	635525															489940	-1.13124e+06	-570923	635525
10.6028	-354062		-247513	-354062	0	0	7147.52	-29591.5	23542.5	485973	155875	-500066	-0.872381	0.319008	3204.56	28095.2	3204.56	28095.2	32381.3	926762	0	0		23542.5	360557	-600768	72491.8															23542.5	360557	-600768	72491.8
10.5997	-372919		-244609	-372919	0	0	30048.4	4882.14	-486747	-1150.84	508117	117182	-0.910064	0.207615	-28359.6	1795.44	-28359.6	1795.44	35525.8	1.01676e+06	0	0		-486747	1.17534e+06	-626718	-641535															-486747	1.17534e+06	-626718	-641535
10.5967	-391409		-241605	-391409	0	0	-2588.62	30332.2	20851.5	-482179	-78163.4	513184	-0.924327	0.100153	-645.137	-28296.2	-645.137	-28296.2	36279.5	1.03833e+06	0	0		20851.5	-180801	-636541	-14593.9															20851.5	-180801	-636541	-14593.9
10.5936	-408458		-238863	-408458	0	0	-30441.2	-280.185	469285	39442.9	-515266	-39047.7	-0.911329	-0.00748665	27739.8	483.243	27739.8	483.243	33837.5	968439	0	0		469285	-1.19187e+06	-627589	627515															469285	-1.19187e+06	-627589	627515
10.5906	-422870		-236753	-422870	0	0	-2029.86	-30374.7	-60071.6	460144	62.9416	-514376	-0.894581	-0.116676	-1728.12	27409.5	-1728.12	27409.5	28387.5	812457	0	0		-60071.6	145.592	-616056	-39092.5															-60071.6	145.592	-616056	-39092.5
10.5876	-433486		-235590	-433486	0	0	30133.2	-4328.21	-459268	-81545.9	510547	-38565.9	-0.88246	-0.226382	-27571.2	-3002.15	-27571.2	-3002.15	21106.1	604063	0	0		-459268	1.18096e+06	-607708	-623700															-459268	1.18096e+06	-607708	-623700
10.5845	-439330		-235592	-439330	0	0	6601.62	29718.1	101901	-454330	76617.8	503826	-0.851314	-0.331715	4237.87	-27489.3	4237.87	-27489.3	13829.5	395804	0	0		101901	177226	-586260	95866.7															101901	177226	-586260	95866.7
10.5815	-439731		-236844	-439731	0	0	-29131.6	8836.99	438824	121483	-494280	113877	-0.789286	-0.427622	26772.1	5482.42	26772.1	5482.42	8499.38	243254	0	0		438824	-1.14333e+06	-543544	605623															438824	-1.14333e+06	-543544	605623
10.5784	-434383		-239264	-434383	0	0	-11021.4	-28377.3	-140452	423401	-150135	-481989	-0.71801	-0.515054	-6702.36	26051.8	-6702.36	26051.8	6566.04	187922	0	0		-140452	-347281	-494459	-151617															-140452	-347281	-494459	-151617
10.5754	-423354		-242629	-423354	0	0	27459.5	-13142.3	-415267	-157157	467051	-185191	-0.653034	-0.595423	-25757.2	-7767.61	-25757.2	-7767.61	8542.32	244484	0	0		-415267	1.08035e+06	-449714	-582666															-415267	1.08035e+06	-449714	-582666
10.5723	-407052		-246587	-407052	0	0	15187.5	26383.4	171555	-406350	218852	449577	-0.580527	-0.664189	8706.8	-25403.7	8706.8	-25403.7	13855.2	396540	0	0		171555	506230	-399781	196960															171555	506230	-399781	196960
10.5693	-386152		-250722	-386152	0	0	-25155.3	17145.2	391219	186698	-429692	250935	-0.489713	-0.72048	24671.6	9727.63	24671.6	9727.63	21042	602227	0	0		391219	-993929	-337242	558108															391219	-993929	-337242	558108
10.5662	-361540		-254615	-361540	0	0	-19004	-23782.2	-204134	377139	-281270	-407534	-0.392664	-0.771909	-10895.5	24007.8	-10895.5	24007.8	28224.4	807790	0	0		-204134	-650612	-270409	-246471															-204134	-650612	-270409	-246471
10.5632	-334231		-257907	-334231	0	0	22272	-20753.4	-367095	-221051	383254	-309697	-0.2975	-0.817175	-23585.1	-12026	-23585.1	-12026	33702.5	964574	0	0		-367095	886513	-204874	-533528															-367095	886513	-204874	-533528
10.5601	-305335		-260351	-305335	0	0	22383.1	20633.5	234733	-352211	336069	357013	-0.194913	-0.840971	12989.4	-22845.3	12989.4	-22845.3	36472.7	1.04386e+06	0	0		234733	777369	-134228	293839															234733	777369	-134228	293839
10.5571	-276019		-261842	-276019	0	0	-18876.1	23883.8	330119	246780	-328982	360254	-0.0827681	-0.840768	21643.1	13893.6	21643.1	13893.6	36502.3	1.04471e+06	0	0		330119	-760977	-56998.5	489598															330119	-760977	-56998.5	489598
10.5541	-247487		-262415	-247487	0	0	-25246.9	-17009.9	-259879	311561	-382131	-299343	0.0256514	-0.835419	-14858	20655.4	-14858	20655.4	34675.2	992414	0	0		-259879	-883915	17664.9	-336109															-259879	-883915	17664.9	-336109
10.551	-220942		-262228	-220942	0	0	15045.7	-26464.6	-299744	-273099	268282	-401597	0.125441	-0.83018	-20083	-15810.4	-20083	-15810.4	32435.9	928323	0	0		-299744	620568	86385.6	-454306															-299744	620568	86385.6	-454306
10.548	-197552		-261515	-197552	0	0	27529.6	12994.7	283468	-282741	418562	235994	0.224887	-0.802301	16616.8	-19164.7	16616.8	-19164.7	31256.7	894574	0	0		283468	968185	154869	375895															283468	968185	154869	375895
10.5449	-178375		-260545	-178375	0	0	-10868.9	28436.1	255922	290060	-202679	432953	0.322554	-0.742107	17596.8	17238.1	17596.8	17238.1	32110.6	919015	0	0		255922	-468821	222128	398065															255922	-468821	222128	398065
10.5419	-164285		-259572	-164285	0	0	-29178.7	-8680.45	-293895	232298	-444711	-168541	0.404762	-0.675759	-17676.3	16204.2	-17676.3	16204.2	35126	1.00532e+06	0	0		-293895	-1.02867e+06	278741	-399864															-293895	-1.02867e+06	278741	-399864
10.5388	-155883		-258813	-155883	0	0	6441.97	-29753.1	-220195	-295921	133786	-453796	0.468342	-0.623303	-15528.1	-17949.9	-15528.1	-17949.9	39535.1	1.1315e+06	0	0		-220195	309464	322525	-351269															-220195	309464	322525	-351269
10.5358	-153423		-258429	-153423	0	0	30156	4166.37	297562	-209720	460181	98623.3	0.524842	-0.568215	18194.5	-14948.4	18194.5	-14948.4	43928.4	1.25724e+06	0	0		297562	1.06446e+06	361434	411587															297562	1.06446e+06	361434	411587
10.5327	-156755		-258528	-156755	0	0	-1866.76	30385.2	192223	300969	-63260.4	463858	0.581507	-0.493706	13915.8	18590.8	13915.8	18590.8	46726.4	1.33732e+06	0	0		192223	-146329	400457	314796															192223	-146329	400457	314796
10.5297	-165319		-259174	-165319	0	0	-30439.2	443.617	-306209	174502	-464832	-27905.3	0.633929	-0.413466	-19112.9	12866.8	-19112.9	12866.8	46707	1.33677e+06	0	0		-306209	-1.07521e+06	436557	-432362															-306209	-1.07521e+06	436557	-432362
10.5267	-178175		-260397	-178175	0	0	-2751.43	-30317.9	-162155	-310347	-7236.7	-463126	0.67542	-0.339578	-12153.7	-19543	-12153.7	-19543	43416.3	1.24259e+06	0	0		-162155	-16739.4	465130	-274933															-162155	-16739.4	465130	-274933
10.5236	-194087		-262200	-194087	0	0	30021.8	-5043.39	311599	-146846	458778	-41963.6	0.702593	-0.255816	19802.9	-11223.5	19802.9	-11223.5	37330.8	1.06842e+06	0	0		311599	1.06121e+06	483843	447971															311599	1.06121e+06	483843	447971
10.5206	-211647		-264553	-211647	0	0	7306.29	29552.7	122607	311896	76077.8	451841	0.715677	-0.15085	9686.96	20048.1	9686.96	20048.1	29723.8	850702	0	0		122607	175977	492853	219133															122607	175977	492853	219133
10.5175	-229409		-267386	-229409	0	0	-28913.3	9527.08	-312957	98431.3	-442382	109388	0.718523	-0.0448341	-20347.7	8141.73	-20347.7	8141.73	22287.8	637884	0	0		-312957	-1.02328e+06	494813	-460295															-312957	-1.02328e+06	494813	-460295
10.5145	-246039		-270580	-246039	0	0	-11693	-28107.3	-82364.6	-312745	-141708	-430484	0.712294	0.0431443	-7116.16	-20525.1	-7116.16	-20525.1	16640.5	476255	0	0		-82364.6	-327787	490523	-160978															-82364.6	-327787	490523	-160978
10.5114	-260445		-273967	-260445	0	0	27139.3	-13791.5	308873	-68199.4	416242	-172861	0.690934	0.123092	20449.1	-6188.36	20449.1	-6188.36	13872.7	397040	0	0		308873	962817	475814	462588															308873	962817	475814	462588
10.5084	-271865		-277338	-271865	0	0	15810.5	26014.9	49587.2	302776	202679	399763	0.652543	0.206796	4937.25	20245.4	4937.25	20245.4	14278.8	408662	0	0		49587.2	468821	449376	111688															49587.2	468821	449376	111688
10.5053	-279922		-280474	-279922	0	0	-24740.5	17738.4	-296924	32648.3	-381169	231002	0.607697	0.282634	-20048.2	3787.06	-20048.2	3787.06	17339.8	496269	0	0		-296924	-881689	418492	-453520															-296924	-881689	418492	-453520
10.5023	-284621		-283171	-284621	0	0	-19564.1	-23323.6	-22927.5	-290486	-257683	-360589	0.563341	0.338989	-3114.79	-19771.2	-3114.79	-19771.2	21948.1	628161	0	0		-22927.5	-596052	387946	-70461															-22927.5	-596052	387946	-70461
10.4992	-286302		-285284	-286302	0	0	21772.3	-21277	281889	-13678.8	338166	-282584	0.510739	0.386342	19340.2	-2455.45	19340.2	-2455.45	26783.5	766552	0	0		281889	782220	351722	437503															281889	782220	351722	437503
10.4962	-285551		-286747	-285551	0	0	22867.3	20095.5	-1510.69	273478	305579	314051	0.444903	0.437713	1377.69	18949.9	1377.69	18949.9	30710.2	878935	0	0		-1510.69	706842	306384	31165.3															-1510.69	706842	306384	31165.3
10.4932	-283090		-287594	-283090	0	0	-18302.9	24325.9	-268692	-17317.5	-288402	326557	0.378453	0.488569	-18811.7	263.962	-18811.7	263.962	33068.4	946426	0	0		-268692	-667108	260623	-425547															-268692	-667108	260623	-425547
10.4901	-279663		-287933	-279663	0	0	-25644.2	-16404.8	28373.1	-265674	-345418	-261386	0.317864	0.528603	520.265	-18770.1	520.265	-18770.1	33779	966764	0	0		28373.1	-798994	218898	11769.1															28373.1	-798994	218898	11769.1
10.4871	-275926		-287925	-275926	0	0	14412.2	-26814.8	258826	39739.7	233175	-362076	0.24782	0.555245	18460.4	1357.09	18460.4	1357.09	33251.4	951663	0	0		258826	539361	170662	417601															258826	539361	170662	417601
10.484	-272379		-287738	-272379	0	0	27830.8	12336.6	-55686.7	246815	376458	203947	0.160235	0.568817	-2557.77	17807.4	-2557.77	17807.4	32148.3	920094	0	0		-55686.7	870793	110346	-57860.4															-55686.7	870793	110346	-57860.4
10.481	-269329		-287495	-269329	0	0	-10189.8	28686.5	-234271	-70218.9	-173884	388507	0.0742671	0.569762	-17101.2	-3675.29	-17101.2	-3675.29	31108	890319	0	0		-234271	-402214	51144.3	-386854															-234271	-402214	51144.3	-386854
10.4779	-266887		-287233	-266887	0	0	-29376.8	-7984.29	78386.5	-224607	-398180	-143169	0.00527759	0.562186	4333.62	-16557.4	4333.62	-16557.4	30523.7	873598	0	0		78386.5	-921039	3634.43	98032.8															78386.5	-921039	3634.43	98032.8
10.4749	-265012		-286888	-265012	0	0	5732.79	-29897.8	215596	85318.6	111991	-405448	-0.059049	0.548057	16047.2	4907.33	16047.2	4907.33	30453.5	871589	0	0		215596	259048	-40664.3	363011															215596	259048	-40664.3	363011
10.4718	-263559		-286288	-263559	0	0	30246.6	3448.25	-95253.8	203990	410295	80534.2	-0.129579	0.522614	-5721.41	15360.4	-5721.41	15360.4	30673.6	877886	0	0		-95253.8	949063	-89234.8	-129427															-95253.8	949063	-89234.8	-129427
10.4688	-262343		-285184	-262343	0	0	-1143.84	30421	-190873	-103448	-48986.2	412723	-0.193037	0.485384	-14545	-6427.56	-14545	-6427.56	30836.9	882561	0	0		-190873	-113311	-132935	-329030															-190873	-113311	-132935	-329030
10.4658	-261187		-283299	-261187	0	0	-30420.1	1167.17	107293	-179541	-412744	-17531.5	-0.241039	0.445232	6812.76	-13825.3	6812.76	-13825.3	30661.4	877537	0	0		107293	-954727	-165992	154115															107293	-954727	-165992	154115
10.4627	-259955		-280373	-259955	0	0	-3471.45	-30243.9	170395	113283	-13647.9	-410388	-0.289528	0.405576	13271.3	7348.51	13271.3	7348.51	30066.1	860501	0	0		170395	-31569.2	-199384	300215															170395	-31569.2	-199384	300215
10.4597	-258569		-276236	-258569	0	0	29893.4	-5755.72	-124496	160889	405695	-44373.6	-0.346106	0.35872	-8281.6	12715.5	-8281.6	12715.5	29203.8	835820	0	0		-124496	938422	-238347	-187342															-124496	938422	-238347	-187342
10.4566	-256986		-270837	-256986	0	0	8006.82	29370.7	-149528	-133194	74472.2	398722	-0.390475	0.302087	-11999	-9049.76	-11999	-9049.76	28381.2	812278	0	0		-149528	172263	-268902	-271434															-149528	172263	-268902	-271434
10.4536	-255181		-264279	-255181	0	0	-28678.6	10211.8	134248	-137376	-389535	103776	-0.409524	0.243566	9257.33	-11167.1	9257.33	-11167.1	27908.7	798754	0	0		134248	-901043	-282020	209414															134248	-901043	-282020	209414
10.4505	-253111		-256804	-253111	0	0	-12357.9	-27821.3	125866	134108	-132123	-378216	-0.419627	0.1862	10366	9373.55	10366	9373.55	27946.3	799832	0	0		125866	-305617	-288977	234495															125866	-305617	-288977	234495
10.4475	-250689		-248779	-250689	0	0	26803.7	-14432.8	-138353	115092	364855	-159361	-0.434155	0.125817	-9821.07	9638.43	-9821.07	9638.43	28417.7	813323	0	0		-138353	843953	-298982	-222167															-138353	843953	-298982	-222167
10.4444	-247774		-240641	-247774	0	0	16424.5	25631.6	-104492	-142217	185343	349555	-0.441289	0.0649461	-8912.63	-10244.3	-8912.63	-10244.3	29030.8	830869	0	0		-104492	428722	-303895	-201617															-104492	428722	-303895	-201617
10.4414	-244188		-232842	-244188	0	0	-24311.8	18321.6	141707	-93778.7	-332429	209935	-0.432102	0.00922158	10336.2	-8140.97	10336.2	-8140.97	29402.6	841510	0	0		141707	-768948	-297568	233820															141707	-768948	-297568	233820
10.4383	-239765		-225790	-239765	0	0	-20113.1	-22851.9	82803.6	142264	-233009	-313598	-0.418691	-0.0470509	7345.94	10514.2	7345.94	10514.2	29238.8	836822	0	0		82803.6	-538978	-288333	166176															82803.6	-538978	-288333	166176
10.4353	-234414		-219801	-234414	0	0	21260.3	-21788.6	-147750	71538.3	293195	-254450	-0.408223	-0.110281	-11081.8	6550	-11081.8	6550	28493.6	815494	0	0		-147750	678195	-281124	-250687															-147750	678195	-281124	-250687
10.4323	-228191		-215075	-228191	0	0	23338.6	19546.2	-60541.5	-151936	274153	271356	-0.388633	-0.169531	-5756.49	-11552.9	-5756.49	-11552.9	27439	785311	0	0		-60541.5	634148	-267634	-130220															-60541.5	634148	-267634	-130220
10.4292	-221367		-211685	-221367	0	0	-17719.4	24754.1	149471	-50466.2	-248228	292024	-0.352906	-0.211865	11497.8	-4981.76	11497.8	-4981.76	26604.8	761438	0	0		149471	-574182	-243030	260097															149471	-574182	-243030	260097
10.4262	-214440		-209596	-214440	0	0	-26027	-15790.5	40680.3	144971	-307983	-223961	-0.310297	-0.245069	4206.33	11278.2	4206.33	11278.2	26600.6	761318	0	0		40680.3	-712402	-213687	95153.3															40680.3	-712402	-213687	95153.3
10.4231	-208114		-208689	-208114	0	0	13770.6	-27149.8	-143340	29559.4	198711	-321960	-0.265468	-0.281367	-11294.7	3332.81	-11294.7	3332.81	27877	797846	0	0		-143340	459642	-182815	-255503															-143340	459642	-182815	-255503
10.4201	-203216		-208808	-203216	0	0	28116.2	11671.4	-17110.9	-141201	333898	172637	-0.212962	-0.312778	-2337.15	-11279.7	-2337.15	-11279.7	30514.4	873330	0	0		-17110.9	772348	-146657	-52869.7															-17110.9	772348	-146657	-52869.7
10.417	-200569		-209791	-200569	0	0	-9504.9	28920.6	135435	-6199.4	-145902	343755	-0.156978	-0.32736	10959.5	-1428.37	10959.5	-1428.37	34122.9	976607	0	0		135435	-337489	-108103	247920															135435	-337489	-108103	247920
10.414	-200869		-211501	-200869	0	0	-29558.3	-7283.62	-506.983	130296	-351498	-118671	-0.111049	-0.333197	855.554	10657.6	855.554	10657.6	37900.8	1.08473e+06	0	0		-506.983	-813058	-76474.5	19353.9															-506.983	-813058	-76474.5	19353.9
10.4109	-204549		-213840	-204549	0	0	5020.36	-30025.7	-128876	-4293.32	91107.6	-357110	-0.075157	-0.341713	-10637.5	541.117	-10637.5	541.117	40845.7	1.16901e+06	0	0		-128876	210743	-51757.1	-240635															-128876	210743	-51757.1	-240635
10.4079	-211718		-216738	-211718	0	0	30320	2728.18	9160.91	-127007	360585	63378.3	-0.0354095	-0.346002	-129.66	-10587.4	-129.66	-10587.4	42056.7	1.20367e+06	0	0		9160.91	834076	-24384.9	-2933.11															9160.91	834076	-24384.9	-2933.11
10.4049	-222125		-220141	-222125	0	0	-420.27	30439.6	122051	16891.7	-35646.6	361930	0.0133288	-0.338536	10299.3	547.999	10299.3	547.999	41027.5	1.17422e+06	0	0		122051	-82455	9178.89	232985															122051	-82455	9178.89	232985
10.4018	-235211		-223977	-235211	0	0	-30383.7	1890.06	-25539.3	118139	-361165	-8074.46	0.063369	-0.328523	-1304.46	10101.5	-1304.46	10101.5	37830	1.0827e+06	0	0		-25539.3	-835420	43639.2	-29508.8															-25539.3	-835420	43639.2	-29508.8
10.3988	-250182		-228129	-250182	0	0	-4189.5	-30152.8	-116834	-33247.3	-19179.3	-358323	0.109923	-0.320174	-10114.7	-1973.13	-10114.7	-1973.13	33120	947903	0	0		-116834	-44364.1	75699.1	-228809															-116834	-44364.1	75699.1	-228809
10.3957	-266109		-232419	-266109	0	0	29748.1	-6464.79	40927.7	-112553	353446	-45959.7	0.154591	-0.298342	2670.06	-9874.52	2670.06	-9874.52	27955.6	800097	0	0		40927.7	817563	106459	60400.6															40927.7	817563	106459	60400.6
10.3927	-282026		-236608	-282026	0	0	8702.83	29172	103054	49627.3	72116.6	346590	0.196546	-0.25644	9191.38	3501.89	9191.38	3501.89	23482.2	672066	0	0		103054	166814	135352	207922															103054	166814	135352	207922
10.3896	-296996		-240418	-296996	0	0	-28427.7	10890.7	-57535.7	94548.8	-337821	97505.3	0.231786	-0.212978	-4269.68	8578.81	-4269.68	8578.81	20586.3	589185	0	0		-57535.7	-781420	159620	-96586.3															-57535.7	-781420	159620	-96586.3
10.3866	-310170		-243576	-310170	0	0	-13015.8	-27519.7	-90886.7	-62017.1	-121988	-327215	0.257317	-0.181829	-8353.07	-4714.62	-8353.07	-4714.62	19634.3	561938	0	0		-90886.7	-282173	177202	-188959															-90886.7	-282173	177202	-188959
10.3835	-320806		-245869	-320806	0	0	26453	-15066	63369.7	-87521.4	314859	-145433	0.271692	-0.152476	4889.87	-8126.74	4889.87	-8126.74	20383.8	583391	0	0		63369.7	728308	187101	110616															63369.7	728308	187101	110616
10.3805	-328293		-247186	-328293	0	0	17029.2	25233.9	81281.6	64386	167718	300849	0.278178	-0.115095	7641.46	5059.53	7641.46	5059.53	22101.5	632552	0	0		81281.6	387952	191568	172861															81281.6	387952	191568	172861
10.3774	-332184		-247560	-332184	0	0	-23869.4	18894.4	-67021.8	75967.6	-285288	188727	0.285945	-0.0771216	-5368.16	7243.6	-5368.16	7243.6	23846.9	682506	0	0		-67021.8	-659906	196917	-121436															-67021.8	-659906	196917	-121436
10.3744	-332223		-247168	-332223	0	0	-20650.7	-22367.3	-73272.5	-71280	-208356	-268288	0.298034	-0.0416541	-7086.28	-5806.02	-7086.28	-5806.02	24827.4	710565	0	0		-73272.5	-481953	205242	-160302															-73272.5	-481953	205242	-160302
10.3714	-328391		-246309	-328391	0	0	20736.3	-22287.9	76311.3	-68365.9	249969	-226508	0.303724	0.00172056	6336.46	-6733.7	6336.46	-6733.7	24699.2	706897	0	0		76311.3	578208	209161	143340															76311.3	578208	209161	143340
10.3683	-320950		-245354	-320950	0	0	23796.7	18985.8	59371.1	80673.2	243097	230454	0.294321	0.0528417	6000.64	6845.38	6000.64	6845.38	23708.3	678538	0	0		59371.1	562313	202685	135743															59371.1	562313	202685	135743
10.3653	-310455		-244679	-310455	0	0	-17125.9	25168.4	-82587.9	51250	-209875	258047	0.276204	0.0954073	-7131.48	5317.67	-7131.48	5317.67	22614.1	647221	0	0		-82587.9	-485467	190208	-161324															-82587.9	-485467	190208	-161324
10.3622	-297736		-244597	-297736	0	0	-26395	-15167.3	-46050.9	-81992	-271294	-188367	0.256118	0.124397	-4873.47	-7168.06	-4873.47	-7168.06	22415.3	641531	0	0		-46050.9	-627535	176376	-110245															-46050.9	-627535	176376	-110245
10.3592	-283839		-245308	-283839	0	0	13121.3	-27469.6	81239.4	-39532.5	166067	-282782	0.229397	0.15257	7201.01	-4299.52	7201.01	-4299.52	23966.2	685919	0	0		81239.4	384134	157975	162897															81239.4	384134	157975	162897
10.3561	-269915		-246869	-269915	0	0	28385.8	10999.7	31071.7	81759.1	292470	143118	0.196081	0.183596	3546.41	7368.35	3546.41	7368.35	27611.8	790257	0	0		31071.7	676518	135032	80224.9															31071.7	676518	135032	80224.9
10.3531	-257083		-249202	-257083	0	0	-8814.64	29138.4	-81606	25936.6	-119663	300325	0.167964	0.204801	-7448.12	3088.96	-7448.12	3088.96	32971.7	943659	0	0		-81606	-276796	115669	-168487															-81606	-276796	115669	-168487
10.35	-246271		-252119	-246271	0	0	-29723.1	-6578.83	-24238.8	-78966.5	-306326	-95846.3	0.145538	0.212248	-2929.49	-7266.15	-2929.49	-7266.15	38957	1.11496e+06	0	0		-24238.8	-708570	100225	-66269.4															-24238.8	-708570	100225	-66269.4
10.347	-238065		-255379	-238065	0	0	4305.1	-30136.5	76324.6	-19292.9	71812.1	-310466	0.112962	0.219711	7107.63	-2458.4	7107.63	-2458.4	44031.3	1.26019e+06	0	0		76324.6	166110	77791.4	160785															76324.6	166110	77791.4	160785
10.344	-232607		-258730	-232607	0	0	30376.3	2006.57	10534.7	77422.6	312744	47704.4	0.0698214	0.236909	1645.54	7336.5	1645.54	7336.5	46647.5	1.33506e+06	0	0		10534.7	723415	48082.7	37224.6															10534.7	723415	48082.7	37224.6
10.3409	-229543		-261966	-229543	0	0	303.533	30441	-81123.2	5754.98	-23665.4	313175	0.0377349	0.256183	-7787.01	1226.45	-7787.01	1226.45	45729.1	1.30878e+06	0	0		-81123.2	-54740.9	25986.3	-176153															-81123.2	-54740.9	25986.3	-176153
10.3379	-228053		-264949	-228053	0	0	-30330.2	2611.88	-6545.61	-82467.3	-311782	165.006	0.0208542	0.264514	-1323.39	-7968.3	-1323.39	-7968.3	41048.5	1.17482e+06	0	0		-6545.61	-721189	14361.3	-29937.1															-6545.61	-721189	14361.3	-29937.1
10.3348	-226974		-267625	-226974	0	0	-4905.18	-30044.7	79583.1	-4367.2	-23650.1	-308598	-0.00557909	0.257458	7762.62	-1095.26	7762.62	-1095.26	33377.1	955261	0	0		79583.1	-54705.4	-3842.05	175602															79583.1	-54705.4	-3842.05	175602
10.3318	-224978		-270019	-224978	0	0	29586	-7170.21	-4301.5	75350.5	303669	-46657	-0.0510836	0.240285	211.535	7475.36	211.535	7475.36	24350.6	696921	0	0		-4301.5	702423	-35178.8	4785.23															-4301.5	702423	-35178.8	4785.23
10.3287	-220825		-272211	-220825	0	0	9393.92	28956.8	-72023.2	-11810.1	69057.9	297047	-0.0911976	0.221262	-7263.76	-562.276	-7263.76	-562.276	16077.9	460152	0	0		-72023.2	159739	-62803.5	-164317															-72023.2	159739	-62803.5	-164317
10.3257	-213590		-274315	-213590	0	0	-28160.8	11563.5	13349.2	-68688.7	-288797	90730	-0.110081	0.203261	749.566	-6996.91	749.566	-6996.91	10597.9	303316	0	0		13349.2	-668022	-75807.7	16956.3															13349.2	-668022	-75807.7	16956.3
10.3226	-202880		-276449	-202880	0	0	-13666.4	-27202.5	65025.1	14260.1	-111557	-278989	-0.124418	0.183325	6687.22	879.082	6687.22	879.082	9339.49	267299	0	0		65025.1	-258044	-85680.8	151275															65025.1	-258044	-85680.8	151275
10.3196	-188943		-278717	-188943	0	0	26087.3	-15690.6	-18021	63080.3	267704	-131428	-0.147459	0.163241	-1285.48	6572.23	-1285.48	6572.23	12735.1	364483	0	0		-18021	619231	-101548	-29079.4															-18021	619231	-101548	-29079.4
10.3165	-172687		-281184	-172687	0	0	17624.3	24821.9	-63406.6	-19829.9	150241	255029	-0.166455	0.150564	-6670.95	-1478.13	-6670.95	-1478.13	20100.6	575286	0	0		-63406.6	347526	-114630	-150907															-63406.6	347526	-114630	-150907
10.3135	-155559		-283878	-155559	0	0	-23413.4	19456.5	17980.7	-63283.1	-241060	167901	-0.173345	0.141784	1299.97	-6692.33	1299.97	-6692.33	29811.8	853221	0	0		17980.7	-557600	-119374	29407.1															17980.7	-557600	-119374	29407.1
10.3105	-139336		-286780	-139336	0	0	-21176.6	-21870	60935.2	18962.5	-184322	-225896	-0.182524	0.120817	6507.5	1433.33	6507.5	1433.33	39727	1.137e+06	0	0		60935.2	-426358	-125696	147209															60935.2	-426358	-125696	147209
10.3074	-125847		-289837	-125847	0	0	20200.5	-22774.6	-25096.3	58006.2	209645	-199424	-0.201015	0.0854734	-2113.98	6304.64	-2113.98	6304.64	47735.3	1.3662e+06	0	0		-25096.3	484935	-138429	-47821.2															-25096.3	484935	-138429	-47821.2
10.3044	-116695		-292965	-116695	0	0	24241.4	18414.7	-55630.2	-29380.7	213138	192419	-0.212368	0.0538748	-6140.17	-2604.68	-6140.17	-2604.68	52277.8	1.4962e+06	0	0		-55630.2	493015	-146248	-138900															-55630.2	493015	-146248	-138900
10.3013	-113015		-296070	-113015	0	0	-16522.7	25568.4	28604	-51784.8	-174332	225406	-0.205164	0.0317764	2577.39	-5770.76	2577.39	-5770.76	52702.8	1.50837e+06	0	0		28604	-403250	-141287	58304.2															28604	-403250	-141287	58304.2
10.2983	-115341		-299057	-115341	0	0	-26748.2	-14535.5	45488	29131.1	-236175	-155503	-0.191009	0.00241979	5144.33	2711.69	5144.33	2711.69	49365.9	1.41286e+06	0	0		45488	-546302	-131539	116372															45488	-546302	-131539	116372
10.2952	-123574		-301851	-123574	0	0	12464.5	-27773.7	-33597.9	40089.8	136055	-245405	-0.183012	-0.0354439	-3265.56	4641.14	-3265.56	4641.14	43462.7	1.24391e+06	0	0		-33597.9	314712	-126032	-73871.7															-33597.9	314712	-126032	-73871.7
10.2922	-137069		-304409	-137069	0	0	28639.3	10321.7	-38575.1	-34740.5	253066	116111	-0.177955	-0.0556294	-4522.31	-3429.98	-4522.31	-3429.98	36653.4	1.04903e+06	0	0		-38575.1	585371	-122549	-102301															-38575.1	585371	-122549	-102301
10.2891	-154799		-306727	-154799	0	0	-8119.4	29339.7	29257.5	-38418.3	-95796	259134	-0.167152	-0.0511127	2856.8	-4489.18	2856.8	-4489.18	30593.8	875602	0	0		29257.5	-221588	-115109	64625.1															29257.5	-221588	-115109	64625.1
10.2861	-175558		-308841	-175558	0	0	-29871.1	-5870.32	35446.6	25089.1	-263599	-75234.3	-0.149462	-0.052521	4156.27	2446.25	4156.27	2446.25	26505.8	758602	0	0		35446.6	-609736	-102927	94020.9															35446.6	-609736	-102927	94020.9
10.2831	-198146		-310819	-198146	0	0	3587.4	-30230.4	-27518.6	30701.9	54551	-266459	-0.13088	-0.076481	-2781.57	3682.17	-2781.57	3682.17	24899.7	712636	0	0		-27518.6	126183	-90130.6	-62923.1															-27518.6	126183	-90130.6	-62923.1
10.28	-221496		-312738	-221496	0	0	30415.4	1283.82	-28541.1	-30338.4	267720	33869.5	-0.119039	-0.0982616	-3494.47	-3141.49	-3494.47	-3141.49	25512.3	730170	0	0		-28541.1	619269	-81976.6	-79050															-28541.1	619269	-81976.6	-79050
10.277	-244721		-314663	-244721	0	0	1027.16	30425.1	28492.8	-28971.8	-13311.6	267401	-0.11337	-0.100911	2953.79	-3552.94	2953.79	-3552.94	27460.6	785930	0	0		28492.8	-30791.3	-78072.3	66818.9															28492.8	-30791.3	-78072.3	66818.9
10.2739	-267078		-316615	-267078	0	0	-30259.6	3332.23	27229.6	27313.9	-265526	7003.81	-0.0997668	-0.105498	3370.44	2859.89	3370.44	2859.89	29552.5	845801	0	0		27229.6	-614195	-68704.7	76244.3															27229.6	-614195	-68704.7	76244.3
10.2709	-287884		-318551	-287884	0	0	-5618.09	-29919.6	-30862.7	21532.7	-26960.7	-262132	-0.069302	-0.124865	-3346.56	2774.99	-3346.56	2774.99	30659.2	877473	0	0		-30862.7	-62363.5	-47725	-75704.1															-30862.7	-62363.5	-47725	-75704.1
10.2678	-306423		-320355	-306423	0	0	29407.2	-7871.58	-16318	-32775.8	257261	-46447.3	-0.0391516	-0.134472	-2209.84	-3646.25	-2209.84	-3646.25	30041.4	859794	0	0		-16318	595075	-26961.9	-49989.8															-16318	595075	-26961.9	-49989.8
10.2648	-321876		-321850	-321876	0	0	10079.7	28725.3	27753	-15739.6	65355.9	250964	-0.0317637	-0.118857	3094.05	-2110.47	3094.05	-2110.47	27547.8	788426	0	0		27753	151176	-21874.2	69991.8															27753	151176	-21874.2	69991.8
10.2617	-333317		-322826	-333317	0	0	-27877.9	12229.7	17780.6	21634.9	-243301	83584.3	-0.0380423	-0.101991	2307.87	2378.06	2307.87	2378.06	23638.3	676535	0	0		17780.6	-562786	-26198	52207.3															17780.6	-562786	-26198	52207.3
10.2587	-339802		-323086	-339802	0	0	-14309.3	-26869.9	-21026.7	17702.7	-101036	-234339	-0.0310796	-0.103128	-2326.3	2310.79	-2326.3	2310.79	19240.7	550673	0	0		-21026.7	-233707	-21403.1	-52624.3															-21026.7	-233707	-21403.1	-52624.3
10.2556	-340503		-322509	-340503	0	0	25706.9	-16306.4	-14769.1	-22386.8	224150	-117619	-0.0105711	-0.105421	-1990.79	-2537.68	-1990.79	-2537.68	15487.9	443267	0	0		-14769.1	518486	-7279.85	-45034.6															-14769.1	518486	-7279.85	-45034.6
10.2526	-334883		-321076	-334883	0	0	18209.5	24395.9	20040.3	-12217.1	133250	212813	0.00111699	-0.0934692	2300.6	-1674.78	2300.6	-1674.78	13412.7	383874	0	0		20040.3	308225	769.22	52043															20040.3	308225	769.22	52043
10.2496	-322852		-318905	-322852	0	0	-22944.2	20007.7	11757	16259.2	-200414	147853	0.000769324	-0.0805608	1594.18	1863.8	1594.18	1863.8	13679.9	391521	0	0		11757	-463582	529.798	36062.7															11757	-463582	529.798	36062.7
10.2465	-304863		-316239	-304863	0	0	-21690.6	-21360.3	-15214.3	11433.8	-161356	-187042	0.00518418	-0.0768697	-1754.41	1556.61	-1754.41	1556.61	16422.8	470024	0	0		-15214.3	-373237	3570.1	-39687.3															-15214.3	-373237	3570.1	-39687.3
10.2435	-281904		-313398	-281904	0	0	19653.4	-23248.4	-9249.79	-14976.9	172791	-173699	0.0167119	-0.0698766	-1296.08	-1761.84	-1296.08	-1761.84	21217.7	607256	0	0		-9249.79	399686	11508.7	-29319.1															-9249.79	399686	11508.7	-29319.1
10.2404	-255394		-310726	-255394	0	0	24672.3	17833.1	12894.6	-6342.76	184825	157759	0.0234148	-0.0543036	1546.1	-922.236	1546.1	-922.236	27195.9	778354	0	0		12894.6	427523	16124.7	34975.1															12894.6	427523	16124.7	34975.1
10.2374	-226996		-308504	-226996	0	0	-15910.1	25954	5283.14	11258.3	-142048	194690	0.0248171	-0.0452431	779.397	1363.93	779.397	1363.93	33258.9	951880	0	0		5283.14	-328575	17090.4	17631.1															5283.14	-328575	17090.4	17631.1
10.2343	-198386		-306898	-198386	0	0	-27086.2	-13895.4	-11322.8	6610.32	-203255	-125761	0.0257331	-0.0484444	-1370.17	954.601	-1370.17	954.601	38339.7	1.09729e+06	0	0		-11322.8	-470153	17721.2	-30995.2															-11322.8	-470153	17721.2	-30995.2
10.2313	-171042		-305922	-171042	0	0	11800.7	-28062.2	-8556.39	-9543.08	109003	-210490	0.0191509	-0.0505673	-1193.04	-1134.15	-1193.04	-1134.15	41645.9	1.19192e+06	0	0		-8556.39	252138	13188.3	-26988.2															-8556.39	252138	13188.3	-26988.2
10.2282	-146086		-305432	-146086	0	0	28876.6	9637.89	5203.75	-9718.32	216374	91880.9	0.00421695	-0.0467052	571.911	-1308.04	571.911	-1308.04	42828.6	1.22576e+06	0	0		5203.75	500499	2904.02	12937.4															5203.75	500499	2904.02	12937.4
10.2252	-124233		-305173	-124233	0	0	-7419.57	29524.5	10525.4	3345.07	-74501.1	220894	-0.000832643	-0.0473684	1404.7	326.869	1404.7	326.869	42038.6	1.20316e+06	0	0		10525.4	-172330	-573.402	31776.4															10525.4	-172330	-573.402	31776.4
10.2222	-105835		-304832	-105835	0	0	-30002.2	-5158.49	-5104.34	11697.9	-224045	-56970.5	0.00892874	-0.0544825	-548.93	1588.54	-548.93	1588.54	39862.3	1.14087e+06	0	0		-5104.34	-518244	6148.81	-12417.6															-5104.34	-518244	6148.81	-12417.6
10.2191	-91002		-304115	-91002	0	0	2867.68	-30307.1	-12423.2	-4313.82	39395.1	-225832	0.00922484	-0.0566203	-1689.54	-441.947	-1689.54	-441.947	37153.9	1.06335e+06	0	0		-12423.2	91125.8	6352.71	-38219.9															-12423.2	91125.8	6352.71	-38219.9
10.2161	-79761		-302807	-79761	0	0	30437.3	560.346	-1340.97	-11255.9	226265	21879.5	-0.0106375	-0.0487178	-296.478	-1488.8	-296.478	-1488.8	34809.5	996258	0	0		-1340.97	523377	-7325.54	-6706.76															-1340.97	523377	-7325.54	-6706.76
10.213	-72198		-300823	-72198	0	0	1750.22	30392.1	8623.54	-5586.24	-4525.92	225364	-0.0255458	-0.037752	1102.65	-842.467	1102.65	-842.467	33537.1	959841	0	0		8623.54	-10469	-17592.2	24943.6															8623.54	-10469	-17592.2	24943.6
10.21	-68530		-298218	-68530	0	0	-30171.8	4050.69	5120.35	7210.95	-223156	12565.7	-0.0210589	-0.0334994	771.079	925.432	771.079	925.432	33680.1	963933	0	0		5120.35	-516186	-14502.2	17442.9															5120.35	-516186	-14502.2	17442.9
10.2069	-69110		-295173	-69110	0	0	-6327.82	-29777.6	-9185.48	5579.04	-29298.7	-219676	-0.0194735	-0.0444111	-1199.23	860.899	-1199.23	860.899	35138.3	1.00567e+06	0	0		-9185.48	-67771.4	-13410.5	-27128.3															-9185.48	-67771.4	-13410.5	-27128.3
10.2039	-74336		-291959	-74336	0	0	29211.7	-8568.49	-10301	-13630.1	214964	-45580.1	-0.0329921	-0.0704016	-1566.99	-1773.86	-1566.99	-1773.86	37405.2	1.07055e+06	0	0		-10301	497239	-22720.1	-35447.6															-10301	497239	-22720.1	-35447.6
10.2008	-84515		-288890	-84515	0	0	10759.8	28477.6	17516.4	-13652.2	61321.3	209071	-0.0374998	-0.0947809	2295.64	-2087.72	2295.64	-2087.72	39712.5	1.13658e+06	0	0		17516.4	141844	-25824.3	51930.7															17516.4	141844	-25824.3	51930.7
10.1978	-99710		-286264	-99710	0	0	-27579.3	12889.1	11798.2	18995.4	-202048	76438	-0.019968	-0.101568	1859.82	2543.81	1859.82	2543.81	41243.1	1.18039e+06	0	0		11798.2	-467362	-13751	42071.8															11798.2	-467362	-13751	42071.8
10.1947	-119635		-284319	-119635	0	0	-14944.1	-26522.1	-18899.6	9820.91	-90851.5	-193958	-0.00409355	-0.0993592	-2574.04	1593.4	-2574.04	1593.4	41355.9	1.18362e+06	0	0		-18899.6	-210151	-2819.04	-58228.4															-18899.6	-210151	-2819.04	-58228.4
10.1917	-143601		-283200	-143601	0	0	25312	-16912.9	-11579	-18992.2	184865	-104488	-0.00346131	-0.104692	-1858.26	-2591.43	-1858.26	-2591.43	39762.2	1.138e+06	0	0		-11579	427614	-2383.64	-42036.6															-11579	427614	-2383.64	-42036.6
10.1887	-170557		-282933	-170557	0	0	18784.3	23956.1	19805.3	-12638.9	117280	174839	0.00254924	-0.111567	2720.59	-2034.64	2720.59	-2034.64	36603.2	1.04759e+06	0	0		19805.3	271284	1755.54	61543.7															19805.3	271284	1755.54	61543.7
10.1856	-199192		-283435	-199192	0	0	-22462.1	20547.5	10010.6	20875.5	-163957	129167	0.0242187	-0.108243	1680.13	2929	1680.13	2929	32408.4	927538	0	0		10010.6	-379251	16678.3	38006.9															10010.6	-379251	16678.3	38006.9
10.1826	-228086		-284520	-228086	0	0	-22192.3	-20838.6	-22259.4	8817.85	-140092	-152295	0.0414633	-0.108019	-3171.13	1533.14	-3171.13	1533.14	27944.9	799791	0	0		-22259.4	-324049	28553.8	-71735.5															-22259.4	-324049	28553.8	-71735.5
10.1795	-255864		-285931	-255864	0	0	19095.1	-23709.1	-12266	-24501.7	139937	-150007	0.046548	-0.125193	-2079.37	-3494.18	-2079.37	-3494.18	24002	686944	0	0		-12266	323692	32055.4	-47038.4															-12266	323692	32055.4	-47038.4
10.1765	-281310		-287389	-281310	0	0	25089.3	17241.5	27224.8	-14829.9	158872	126967	0.0590494	-0.140536	3904.57	-2507.86	3904.57	-2507.86	21175	606035	0	0		27224.8	367490	40664.5	88327.1															27224.8	367490	40664.5	88327.1
10.1734	-303447		-288629	-303447	0	0	-15288.6	26325	12557.4	29127	-113472	166650	0.0843602	-0.132793	2206.02	4250.99	2206.02	4250.99	19712.9	564188	0	0		12557.4	-262475	58094.9	49903.4															12557.4	-262475	58094.9	49903.4
10.1704	-321554		-289443	-321554	0	0	-27408.9	-13247.6	-29842.2	10436.1	-173316	-99541.4	0.10347	-0.119641	-4420.94	1908.5	-4420.94	1908.5	19476.7	557429	0	0		-29842.2	-400900	71254.8	-100008															-29842.2	-400900	71254.8	-100008
10.1673	-335140		-289720	-335140	0	0	11130.2	-28334.9	-12289.5	-30629.4	85264.1	-178847	0.112851	-0.122517	-2215.43	-4561.26	-2215.43	-4561.26	20022.2	573042	0	0		-12289.5	197226	77715.4	-50116.3															-12289.5	197226	77715.4	-50116.3
10.1643	-343914		-289449	-343914	0	0	29097.5	8948.64	32471.4	-13103.6	183231	70730.7	0.130208	-0.121777	4878.46	-2378.22	4878.46	-2378.22	20779.9	594725	0	0		32471.4	423835	89667.9	110358															32471.4	423835	89667.9	110358
10.1613	-347745		-288722	-347745	0	0	-6715.54	29692.5	9015.83	34585.8	-56031.5	186461	0.156797	-0.09547	1781.77	5296.83	1781.77	5296.83	21274.1	608871	0	0		9015.83	-129608	107979	40306.2															9015.83	-129608	107979	40306.2
10.1582	-346675		-287707	-346675	0	0	-30116.4	-4443.74	-35873	5406.48	-188537	-41256.3	0.175587	-0.0670984	-5586.22	1240.5	-5586.22	1240.5	21309	609869	0	0		-35873	-436110	120919	-126368															-35873	-436110	120919	-126368
10.1552	-340948		-286604	-340948	0	0	2146.33	-30366.7	-7074.22	-36816.3	26493.9	-189468	0.185466	-0.0632715	-1523.28	-5767.81	-1523.28	-5767.81	21054	602570	0	0		-7074.22	61283.7	127722	-34458.7															-7074.22	61283.7	127722	-34458.7
10.1521	-331069		-285615	-331069	0	0	30442	-163.443	38517.6	-9454.77	189268	11831.4	0.199606	-0.062432	6066.2	-1933.18	6066.2	-1933.18	20997.1	600941	0	0		38517.6	437800	137459	137226															38517.6	437800	137459	137226
10.1491	-317859		-284883	-317859	0	0	2472.28	30341.9	7674.55	40659.9	2646.27	187956	0.216858	-0.0377783	1682.4	6486.49	1682.4	6486.49	21772.6	623137	0	0		7674.55	6121.15	149340	38058.3															7674.55	6121.15	149340	38058.3
10.146	-302478		-284489	-302478	0	0	-30067	4766.87	-42139	5493.05	-185561	16856.6	0.227899	-0.00889984	-6809.79	1353.95	-6809.79	1353.95	23915.8	684476	0	0		-42139	-429224	156943	-154047															-42139	-429224	156943	-154047
10.143	-286387		-284435	-286387	0	0	-7033.98	-29618.7	-6948.85	-43113.4	-30720.1	-182114	0.236447	0.00172879	-1611.96	-7015.42	-1611.96	-7015.42	27623.7	790598	0	0		-6948.85	-71059.3	162830	-36464.9															-6948.85	-71059.3	162830	-36464.9
10.1399	-271234		-284656	-271234	0	0	28999.8	-9260.56	44450.4	-7638.93	177654	-44160.7	0.245713	0.0180798	7293.06	-1751.13	7293.06	-1751.13	32605.2	933170	0	0		44450.4	410936	169211	164979															44450.4	410936	169211	164979
10.1369	-258676		-285051	-258676	0	0	11433.8	28213.7	2972.77	45557.8	57106.3	172226	0.243478	0.0634709	993.121	7595.12	993.121	7595.12	38078.9	1.08983e+06	0	0		2972.77	132094	167672	22465.8															2972.77	132094	167672	22465.8
10.1338	-250158		-285509	-250158	0	0	-27265.1	13541.1	-45141	-2687.71	-165878	69488.8	0.225732	0.110765	-7654.49	36.636	-7654.49	36.636	42934	1.22878e+06	0	0		-45141	-383696	155451	-173156															-45141	-383696	155451	-173156
10.1308	-246702		-285940	-246702	0	0	-15570.4	-26159.3	3705.15	-44072.1	-81244.7	-158664	0.210594	0.131188	152.75	-7551.65	152.75	-7551.65	46014.9	1.31696e+06	0	0		3705.15	-187929	145026	3455.42															3705.15	-187929	145026	3455.42
10.1278	-248740		-286281	-248740	0	0	24902.7	-17509.9	44764.3	2791.58	150641	-92315.4	0.207774	0.145858	7728.1	-5.83507	7728.1	-5.83507	46451.2	1.32945e+06	0	0		44764.3	348452	143084	174821															44764.3	348452	143084	174821
10.1247	-256052		-286499	-256052	0	0	19348.6	23502.7	-4721.47	47143.2	102647	141872	0.20231	0.179655	-307.969	8230.88	-307.969	8230.88	43930.1	1.25729e+06	0	0		-4721.47	237436	139321	-6966.71															-4721.47	237436	139321	-6966.71
10.1217	-267809		-286574	-267809	0	0	-21967.2	21075.7	-48185.5	-7348.65	-132421	112192	0.184458	0.211775	-8515.33	-764.515	-8515.33	-764.515	38826.7	1.11123e+06	0	0		-48185.5	-306306	127027	-192629															-48185.5	-306306	127027	-192629
10.1186	-282727		-286479	-282727	0	0	-22681.4	-20305.1	7113.72	-46741.8	-120907	-122356	0.164215	0.22041	750.843	-8333.61	750.843	-8333.61	32142.7	919934	0	0		7113.72	-279673	113087	16985.2															7113.72	-279673	113087	16985.2
10.1156	-299298		-286165	-299298	0	0	18526	-24156.4	45859.4	7070.34	111747	-128756	0.144994	0.230334	8250.19	764.652	8250.19	764.652	25263.1	723036	0	0		45859.4	258484	99850.2	186631															45859.4	258484	99850.2	186631
10.1125	-316044		-285563	-316044	0	0	25492.1	16640.2	-11265.6	48128.1	135706	100667	0.116151	0.268489	-1506.77	8777.12	-1506.77	8777.12	19597.6	560888	0	0		-11265.6	313905	79987.4	-34085.3															-11265.6	313905	79987.4	-34085.3
10.1095	-331728		-284596	-331728	0	0	-14658.4	26681	-51235.1	-16799.2	-89189.4	141733	0.078045	0.312378	-9478.57	-2496.65	-9478.57	-2496.65	16210	463935	0	0		-51235.1	-206306	53745.9	-214419															-51235.1	-206306	53745.9	-214419
10.1064	-345502		-283204	-345502	0	0	-27716.1	-12592.2	19033.2	-51092.7	-146817	-77389.5	0.0421006	0.32581	2935.79	-9560.31	2935.79	-9560.31	15543.8	444868	0	0		19033.2	-339607	28992.7	66411.9															19033.2	-339607	28992.7	66411.9
10.1034	-356941		-281380	-356941	0	0	10453.4	-28591.5	47716.9	19428.6	65342.7	-150946	0.00684909	0.313155	9025.15	3077.7	9025.15	3077.7	17326.9	495900	0	0		47716.9	151146	4716.65	204162															47716.9	151146	4716.65	204162
10.1004	-365982		-279187	-365982	0	0	29302.1	8254.33	-21391	44785.4	154110	53124.8	-0.0345232	0.302507	-3508.6	8579.12	-3508.6	8579.12	20683.1	591957	0	0		-21391	356475	-23774.5	-79369.5															-21391	356475	-23774.5	-79369.5
10.0973	-372806		-276767	-372806	0	0	-6007.72	29843.8	-44231.6	-23646.7	-40811	156309	-0.0724597	0.301894	-8574.34	-3976.17	-8574.34	-3976.17	24415.6	698782	0	0		-44231.6	-94400.7	-49899.6	-193964															-44231.6	-94400.7	-49899.6	-193964
10.0943	-377690		-274328	-377690	0	0	-30213.5	-3726.48	24113.9	-44535.6	-157547	-28475.9	-0.0987396	0.300528	4103.19	-8712.07	4103.19	-8712.07	27374.4	783463	0	0		24113.9	-364425	-67997.3	92820															24113.9	-364425	-67997.3	92820
10.0912	-380900		-272097	-380900	0	0	1423.77	-30409.2	44250.1	24983.9	16193.1	-157833	-0.12818	0.293511	8742.93	4315.74	8742.93	4315.74	28795.6	824137	0	0		44250.1	37456.6	-88271.4	197778															44250.1	37456.6	-88271.4	197778
10.0882	-382624		-270284	-382624	0	0	30429.5	-887.14	-27994.4	44023.5	157183	4034.2	-0.1708	0.284462	-4945	8807.58	-4945	8807.58	28508.8	815930	0	0		-27994.4	363583	-117622	-111863															-27994.4	363583	-117622	-111863
10.0851	-382997		-269023	-382997	0	0	3192.94	30274.6	-44324.7	-30160.2	7930.92	155617	-0.207787	0.274242	-8966.01	-5415.02	-8966.01	-5415.02	26951.9	771370	0	0		-44324.7	18345.2	-143093	-202824															-44324.7	18345.2	-143093	-202824
10.0821	-382163		-268344	-382163	0	0	-29945.1	5480.34	29777.3	-43799.6	-153161	19634.9	-0.227344	0.256827	5400.33	-8936.63	5400.33	-8936.63	24992.1	715281	0	0		29777.3	-354279	-156561	122163															29777.3	-354279	-156561	122163
10.079	-380360		-268154	-380360	0	0	-7736.16	-29443.1	41377	30793	-31013.1	-149845	-0.251862	0.224005	8543.85	5682.65	8543.85	5682.65	23615.7	675887	0	0		41377	-71737	-173445	193274															41377	-71737	-173445	193274
10.076	-377989		-268262	-377989	0	0	28771.4	-9947.4	-35633.9	38322.8	145704	-42003.9	-0.295804	0.177744	-6742.61	8056.41	-6742.61	8056.41	23585.6	675025	0	0		-35633.9	337031	-203706	-152528															-35633.9	337031	-203706	-152528
10.0729	-375621		-268404	-375621	0	0	12101.3	27933.9	-36623.2	-39769.7	52549.2	140778	-0.333184	0.13578	-7824.81	-7664.01	-7824.81	-7664.01	25178.8	720624	0	0		-36623.2	121553	-229448	-177009															-36623.2	121553	-229448	-177009
10.0699	-373930		-268308	-373930	0	0	-26935.4	14185.5	39158.6	-36216.9	-135109	62594.5	-0.340858	0.110141	7618.73	-7801.93	7618.73	-7801.93	28085.3	803810	0	0		39158.6	-312523	-234733	172347															39158.6	-312523	-234733	172347
10.0669	-373567		-267746	-373567	0	0	-16187.9	-25781.7	35247.7	37153.6	-72089.3	-128745	-0.336409	0.0854113	7647.8	7290.56	7647.8	7290.56	31499.7	901529	0	0		35247.7	-166751	-231669	173004															35247.7	-166751	-231669	173004
10.0638	-375004		-266585	-375004	0	0	24479.4	-18097	-38284.3	32774.3	121735	-80987.2	-0.34216	0.0415956	-7623.13	7210.32	-7623.13	7210.32	34373.6	983781	0	0		-38284.3	281589	-235630	-172446															-38284.3	281589	-235630	-172446
10.0608	-378397		-264812	-378397	0	0	19901.9	23036.1	-30019.8	-40970.5	89246.3	114134	-0.350394	-0.010966	-6720.88	-8289.93	-6720.88	-8289.93	35748.1	1.02312e+06	0	0		-30019.8	206438	-241300	-152036															-30019.8	206438	-241300	-152036
10.0577	-383505		-262540	-383505	0	0	-21459.9	21592	42023.8	-28567.2	-105996	96829.1	-0.350322	-0.0505128	8608.56	-6480.16	8608.56	-6480.16	35058.3	1.00338e+06	0	0		42023.8	-245181	-241250	194738															42023.8	-245181	-241250	194738
10.0547	-389711		-259994	-389711	0	0	-23157.7	-19760.2	28028.2	42713.8	-103703	-97379.2	-0.349164	-0.0840136	6425.73	8845.1	6425.73	8845.1	32315.1	924867	0	0		28028.2	-239877	-240453	145359															28028.2	-239877	-240453	145359
10.0516	-396124		-257459	-396124	0	0	17946.5	-24590	-44853.5	26383.5	88343.4	-109840	-0.345279	-0.130648	-9409.18	6145.75	-9409.18	6145.75	28108.8	804483	0	0		-44853.5	204349	-237778	-212849															-44853.5	204349	-237778	-212849
10.0486	-401747		-255244	-401747	0	0	25880.5	16029.4	-22727.7	-46280.8	115217	78949.8	-0.321534	-0.181361	-5414.38	-9847.72	-5414.38	-9847.72	23436.7	670763	0	0		-22727.7	266510	-221426	-122481															-22727.7	266510	-221426	-122481
10.0455	-405673		-253625	-405673	0	0	-14019.9	27022	45367.7	-18720.9	-69260.3	119815	-0.281174	-0.216112	9781.82	-4567.98	9781.82	-4567.98	19410.5	555535	0	0		45367.7	-160207	-193631	221279															45367.7	-160207	-193631	221279
10.0425	-407241		-252803	-407241	0	0	-28007.6	-11929.7	16492.8	44716.6	-123622	-59337.6	-0.249543	-0.241942	4102.81	9753.17	4102.81	9753.17	16939.6	484817	0	0		16492.8	-285953	-171848	92811.5															16492.8	-285953	-171848	92811.5
10.0395	-406126		-252888	-406126	0	0	9770.67	-28831.9	-45856.2	15832.3	49244.9	-126630	-0.230931	-0.272322	-10107.9	3997.42	-10107.9	3997.42	16484.9	471803	0	0		-45856.2	113909	-159031	-228655															-45856.2	113909	-159031	-228655
10.0364	-402351		-253883	-402351	0	0	29490	7555.36	-14809.8	-45947.7	128834	39044.8	-0.204275	-0.294734	-3797.26	-10235.1	-3797.26	-10235.1	17958.2	513969	0	0		-14809.8	298009	-140675	-85899.4															-14809.8	298009	-140675	-85899.4
10.0334	-396220		-255689	-396220	0	0	-5296.5	29978.2	43971.7	-12737.6	-28799.9	130237	-0.164424	-0.301268	9902.33	-3333.45	9902.33	-3333.45	20790.1	595018	0	0		43971.7	-66617.7	-113231	224005															43971.7	-66617.7	-113231	224005
10.0303	-388216		-258122	-388216	0	0	-30293.6	-3007.12	10646.7	43920	-130845	-18571.6	-0.126464	-0.317715	2875.64	10005	2875.64	10005	24136.3	690787	0	0		10646.7	-302660	-87089.8	65051.2															10646.7	-302660	-87089.8	65051.2
10.0273	-378892		-260931	-378892	0	0	700.411	-30434.4	-47453.2	8783.82	8420.16	-130668	-0.0902494	-0.357343	-10938.7	2496.4	-10938.7	2496.4	27150.5	777055	0	0		-47453.2	19476.8	-62150.5	-247450															-47453.2	19476.8	-62150.5	-247450
10.0242	-368793		-263818	-368793	0	0	30399.9	-1610.34	-5874.87	-49905.5	129722	-1595.6	-0.0405501	-0.385211	-1853.04	-11645.1	-1853.04	-11645.1	29234.6	836703	0	0		-5874.87	300062	-27924.9	-41918.4															-5874.87	300062	-27924.9	-41918.4
10.0212	-358426		-266447	-358426	0	0	3911.8	30190.1	48164.8	-1668.65	11418.8	128026	0.0203593	-0.374397	11382.7	-849.915	11382.7	-849.915	30187.8	863983	0	0		48164.8	26413.1	14020.5	257493															48164.8	26413.1	14020.5	257493
10.0181	-348258		-268477	-348258	0	0	-29806.4	6190.72	-1928.18	45903.9	-125603	20994.8	0.0743618	-0.353037	-30.9021	10983.1	-30.9021	10983.1	30215	864761	0	0		-1928.18	-290536	51209.5	-699.051															-1928.18	-290536	51209.5	-699.051
10.0151	-338751		-269585	-338751	0	0	-8433.97	-29250.9	-46303.6	-3589.78	-30271.2	-122483	0.115675	-0.349453	-11197.4	-436.304	-11197.4	-436.304	29801.4	852925	0	0		-46303.6	-70021	79659.7	-253301															-46303.6	-70021	79659.7	-253301
10.012	-330377		-269495	-330377	0	0	28526.8	-10628.6	4592.51	-46382.9	118695	-39198.6	0.151249	-0.340826	692.13	-11330.2	692.13	-11330.2	29503.8	844406	0	0		4592.51	274555	104158	15657															4592.51	274555	104158	15657
10.009	-323617		-268022	-323617	0	0	12762	27638.3	43547.7	6494.75	47730.3	114274	0.18392	-0.304262	10756.5	1200.26	10756.5	1200.26	29733.6	850984	0	0		43547.7	110406	126657	243327															43547.7	110406	126657	243327
10.006	-318921		-265113	-318921	0	0	-26590.6	14821.8	-8498.1	41030	-109258	55823.1	0.213832	-0.266281	-1739.13	10249.9	-1739.13	10249.9	30606.7	875973	0	0		-8498.1	-252726	147256	-39341.5															-8498.1	-252726	147256	-39341.5
10.0029	-316658		-260860	-316658	0	0	-16796.3	-25389.6	-41554.9	-9135.55	-63436.8	-103687	0.242525	-0.252394	-10481.7	-1918.32	-10481.7	-1918.32	31906.5	913172	0	0		-41554.9	-146737	167015	-237111															-41554.9	-146737	167015	-237111
9.9999	-317039		-255515	-317039	0	0	24042.3	-18673.9	9261.06	-42030.3	97604.7	-70535.1	0.266761	-0.23784	1972.14	-10699.7	1972.14	-10699.7	33168.6	949294	0	0		9261.06	225771	183706	44612.7															9261.06	225771	183706	44612.7
9.9968	-320081		-249460	-320081	0	0	20443.9	22556.4	39722.5	11017.6	77085.3	91056.3	0.285613	-0.194451	10225.1	2467.06	10225.1	2467.06	33853.3	968891	0	0		39722.5	178308	196688	231308															39722.5	178308	196688	231308
9.9938	-325588		-243167	-325588	0	0	-20940.5	22096.1	-14509.8	37431.6	-84089.2	83058.6	0.309894	-0.139046	-3416.98	9759.15	-3416.98	9759.15	33543.2	960015	0	0		-14509.8	-194509	213410	-77297.1															-14509.8	-194509	213410	-77297.1
9.9907	-333182		-237132	-333182	0	0	-23621	-19204	-37500.5	-17748.9	-88429.9	-76752.2	0.341224	-0.0954518	-9893.1	-4298.2	-9893.1	-4298.2	32097.9	918651	0	0		-37500.5	-204549	234985	-223796															-37500.5	-204549	234985	-223796
9.9877	-342357		-231816	-342357	0	0	17356.8	-25009.7	19724.7	-37006.5	69095.5	-93178.4	0.357532	-0.0534366	4869.18	-9869.27	4869.18	-9869.27	29714.7	850443	0	0		19724.7	159826	246216	110148															19724.7	159826	246216	110148
9.9846	-352561		-227586	-352561	0	0	26254.3	15409.6	33875.9	21550.6	97287.3	61170.3	0.349366	0.00184768	9143.9	5432.1	9143.9	5432.1	26876.7	769218	0	0		33875.9	225037	240592	206848															33875.9	225037	240592	206848
9.9816	-363271		-224695	-363271	0	0	-13373.5	27347.6	-24318.8	31371.7	-53028.6	100744	0.343336	0.0606708	-6250.82	8578.03	-6250.82	8578.03	24208.2	692845	0	0		-24318.8	-122662	236439	-141403															-24318.8	-122662	236439	-141403
9.9786	-374053		-223283	-374053	0	0	-28283.3	-11260.4	-31535	-27333.2	-103540	-44722.6	0.352778	0.11161	-8720.96	-7129.14	-8720.96	-7129.14	22287.6	637877	0	0		-31535	-239500	242942	-197281															-31535	-239500	242942	-197281
9.9755	-384594		-223381	-384594	0	0	9082.45	-29056	28947.8	-30700.1	36304.6	-105670	0.344038	0.155746	7650.07	-8581.84	7650.07	-8581.84	21479	614734	0	0		28947.8	83977	236923	173056															28947.8	83977	236923	173056
9.9725	-394708		-224961	-394708	0	0	29661.3	6852.11	26606.1	28391.4	107134	27826.5	0.297131	0.187834	7526.25	7607.36	7526.25	7607.36	21835.2	624928	0	0		26606.1	247814	204620	170255															26606.1	247814	204620	170255
9.9694	-404320		-227943	-404320	0	0	-4582.29	30095.6	-26634.8	23321.2	-19339.7	107935	0.252185	0.20158	-7222.26	6665.98	-7222.26	6665.98	23099.9	661126	0	0		-26634.8	-44735.1	173668	-163378															-26634.8	-44735.1	173668	-163378
9.9664	-413441		-232219	-413441	0	0	-30356.5	-2286.06	-23790.3	-25828.9	-108082	-10894.7	0.241746	0.214608	-6847.98	-7067.38	-6847.98	-7067.38	24802.3	709850	0	0		-23790.3	-250007	166479	-154911															-23790.3	-250007	166479	-154911
9.9633	-422130		-237641	-422130	0	0	-23.3491	-30442.5	27485.7	-24115.2	2540.97	-107584	0.230057	0.250048	7606.7	-7009.36	7606.7	-7009.36	26408.4	755815	0	0		27485.7	5877.57	158430	172075															27485.7	5877.57	158430	172075
9.9603	-430464		-244007	-430464	0	0	30353	-2332.62	20821.1	30794.8	106457	-5673.7	0.179655	0.298845	6150.16	8651.76	6150.16	8651.76	27477.9	786425	0	0		20821.1	246248	123720	139126															20821.1	246248	123720	139126
9.9572	-438504		-251039	-438504	0	0	4628.45	30088.6	-33377.2	17318	13703.1	104719	0.121587	0.334642	-9506.16	5207.24	-9506.16	5207.24	27778.3	795022	0	0		-33377.2	31696.8	83731	-215043															-33377.2	31696.8	83731	-215043
9.9542	-446274		-258368	-446274	0	0	-29650.8	6897.6	-17319.1	-34041.6	-102390	21502.8	0.095131	0.352447	-5251.75	-9794.15	-5251.75	-9794.15	27322.9	781990	0	0		-17319.1	-236841	65512.2	-118802															-17319.1	-236841	65512.2	-118802
9.9511	-453738		-265552	-453738	0	0	-9127.01	-29042.1	33793.5	-18051.9	-29030.8	-99496.8	0.0758725	0.361782	9814.4	-5505.48	9814.4	-5505.48	26331.3	753608	0	0		33793.5	-67151.8	52249.8	222016															33793.5	-67151.8	52249.8	222016
9.9481	-460787		-272094	-460787	0	0	28266	-11303.8	15929.7	33771	96065.7	-36247.4	0.0290432	0.3625	4918.57	9918.13	4918.57	9918.13	25131.1	719260	0	0		15929.7	222212	20000.7	111265															15929.7	222212	20000.7	111265
9.9451	-467244		-277514	-467244	0	0	13415.5	27327.1	-33746.3	13010.2	43115.3	92127	-0.0247805	0.354704	-10025.5	4081.35	-10025.5	4081.35	24043	688116	0	0		-33746.3	99731	-17065.2	-226791															-33746.3	99731	-17065.2	-226791
9.942	-472881		-281386	-472881	0	0	-26230.7	15449.8	-11868.8	-33501.4	-87713.4	49600.2	-0.0611227	0.347378	-3763.65	-10056.3	-3763.65	-10056.3	23284.9	666420	0	0		-11868.8	-202892	-42092.3	-85139.2															-11868.8	-202892	-42092.3	-85139.2
9.939	-477434		-283426	-477434	0	0	-17395.1	-24983.1	33940.8	-9862.19	-55670.5	-82859.8	-0.107609	0.337318	10299.1	-3179.29	10299.1	-3179.29	22927.5	656192	0	0		33940.8	-128773	-74105.5	232981															33940.8	-128773	-74105.5	232981
9.9359	-480652		-283524	-480652	0	0	23591.5	-19240.2	4632.93	35458.5	77603.1	-61297.7	-0.185487	0.310408	1596.4	10891.8	1596.4	10891.8	22906	655576	0	0		4632.93	179505	-127736	36113															4632.93	179505	-127736	36113
9.9329	-482310		-281768	-482310	0	0	20974.4	22064	-36746.4	-117.69	66456.4	71981.9	-0.255318	0.274775	-11417.8	129.92	-11417.8	129.92	23075.5	660427	0	0		-36746.4	153722	-175825	-258287															-36746.4	153722	-175825	-258287
9.9298	-482237		-278450	-482237	0	0	-20409.3	22587.7	557.586	-36774.7	-66036.2	71124.6	-0.281588	0.253602	18.7017	-11536.3	18.7017	-11536.3	23282.7	666357	0	0		557.586	-152750	-193916	423.059															557.586	-152750	-193916	423.059
9.9268	-480316		-274025	-480316	0	0	-24070.9	-18637	36451.1	-484.948	-75283.5	-59807.2	-0.293706	0.239769	11538.3	-297.664	11538.3	-297.664	23424.2	670407	0	0		36451.1	-174140	-202261	261014															36451.1	-174140	-202261	261014
9.9237	-476471		-269061	-476471	0	0	16757.3	-25415.3	-1410.92	36579.2	53337.3	-78917.6	-0.326468	0.202768	-317.304	11695.1	-317.304	11695.1	23470.4	671731	0	0		-1410.92	123376	-224823	-7177.86															-1410.92	123376	-224823	-7177.86
9.9207	-470640		-264171	-470640	0	0	26613.3	14781	-35805.5	-4983.35	82014.9	46669.2	-0.355906	0.141761	-11567.2	-1487.94	-11567.2	-1487.94	23452.3	671211	0	0		-35805.5	189710	-245096	-261667															-35805.5	189710	-245096	-261667
9.9177	-462768		-259929	-462768	0	0	-12719.6	27657.8	6732.05	-32893.2	-39846.3	84566.8	-0.34899	0.0848311	2092.76	-10731.3	2092.76	-10731.3	23422.1	670348	0	0		6732.05	-92169.3	-240333	47341.3															6732.05	-92169.3	-240333	47341.3
9.9146	-452792		-256811	-452792	0	0	-28543	-10584.8	29713.5	7293.2	-86568	-32911.9	-0.327877	0.0404058	9786.3	2317.22	9786.3	2317.22	23413	670085	0	0		29713.5	-200242	-225794	221380															29713.5	-200242	-225794	221380
9.9116	-440662		-255129	-440662	0	0	8389.09	-29263.8	-8968.6	29233.3	25909.3	-88016.8	-0.333251	-0.00379813	-2906.82	9720.33	-2906.82	9720.33	23417.8	670224	0	0		-8968.6	59931.3	-229495	-65756.6															-8968.6	59931.3	-229495	-65756.6
9.9085	-426381		-254998	-426381	0	0	29815.8	6144.99	-31195.5	-10917.8	88914.6	18881.4	-0.360659	-0.0462023	-10469.4	-3593.81	-10469.4	-3593.81	23401.9	669769	0	0		-31195.5	205670	-248369	-236834															-31195.5	205670	-248369	-236834
9.9055	-410057		-256336	-410057	0	0	-3865.49	30196.1	11768.9	-32493.9	-11870.6	89266.1	-0.374914	-0.0819845	3924.83	-11004	3924.83	-11004	23343.8	668107	0	0		11768.9	-27458.2	-258186	88785.4															11768.9	-27458.2	-258186	88785.4
9.9024	-391949		-258882	-391949	0	0	-30402.3	-1563.7	31585.5	13134.3	-89079.2	-4918.25	-0.361616	-0.12748	10794.6	4441.14	10794.6	4441.14	23287	666479	0	0		31585.5	-206051	-249028	244190															31585.5	-206051	-249028	244190
9.8994	-372517		-262255	-372517	0	0	-747.096	-30433.3	-16111.4	29906.2	-1935.34	-88364.8	-0.334286	-0.18965	-5521.92	10315.1	-5521.92	10315.1	23373.9	668968	0	0		-16111.4	-4476.67	-230207	-124914															-16111.4	-4476.67	-230207	-124914
9.8963	-352432		-266011	-352432	0	0	30288.9	-3053.59	-28796.2	-18297.2	87136.9	-8651.14	-0.306602	-0.240422	-10020.8	-6345.89	-10020.8	-6345.89	23841.5	682351	0	0		-28796.2	201558	-211142	-226685															-28796.2	201558	-211142	-226685
9.8933	-332566		-269723	-332566	0	0	5342.48	29970	18264.1	-27618.3	15191.7	85412	-0.27657	-0.263026	6405.34	-9694.04	6405.34	-9694.04	24965.1	714507	0	0		18264.1	35140.2	-190461	144898															18264.1	35140.2	-190461	144898
9.8902	-313949		-273048	-313949	0	0	-29478.4	7600.59	25648.4	18673.1	-83209.7	21521.2	-0.23451	-0.285063	9079.64	6620.8	9079.64	6620.8	26963.1	771690	0	0		25648.4	-192474	-161496	205395															25648.4	-192474	-161496	205395
9.8872	-297699		-275762	-297699	0	0	-9814.89	-28816.9	-21198.2	23689.7	-27605.8	-80551.7	-0.182473	-0.325698	-7594.65	8454.99	-7594.65	8454.99	29889.2	855437	0	0		-21198.2	-63855.6	-125661	-171802															-21198.2	-63855.6	-125661	-171802
9.8842	-284929		-277776	-284929	0	0	27989.3	-11972.6	-22683	-23086.8	77462.2	-33413.8	-0.138496	-0.357781	-8159.97	-8355.87	-8159.97	-8355.87	33550	960211	0	0		-22683	179180	-95375.4	-184590															-22683	179180	-95375.4	-184590
9.8811	-276640		-279119	-276640	0	0	14061.4	27000.4	22537.5	-22128.2	38915.5	73967.6	-0.108754	-0.361911	8242.52	-8025.38	8242.52	-8025.38	37483.2	1.07278e+06	0	0		22537.5	90016.3	-74893.9	186458															22537.5	90016.3	-74893.9	186458
9.8781	-273612		-279901	-273612	0	0	-25855.9	16069.1	20927.1	22487.1	-70096	44083.8	-0.0693602	-0.364426	7649.36	8308.01	7649.36	8308.01	41014.8	1.17385e+06	0	0		20927.1	-162141	-47765.1	173040															20927.1	-162141	-47765.1	173040
9.875	-276285		-280255	-276285	0	0	-17984.2	-24562.4	-25092	18943.6	-48893.9	-65877.4	-0.0031366	-0.383217	-9356.35	6968.9	-9356.35	6968.9	43391.4	1.24187e+06	0	0		-25092	-113097	-2160.03	-211654															-25092	-113097	-2160.03	-211654
9.872	-284672		-280283	-284672	0	0	23127.4	-19795.7	-16979	-27500	61343.5	-53323.6	0.064309	-0.392394	-6280.4	-10348.1	-6280.4	-10348.1	43957.3	1.25807e+06	0	0		-16979	141895	44286.6	-142072															-16979	141895	44286.6	-142072
9.8689	-298306		-280025	-298306	0	0	21493	21559.1	27204.7	-15712.9	57353.6	56526.9	0.103642	-0.376112	10336.2	-5849.37	10336.2	-5849.37	42330	1.2115e+06	0	0		27204.7	132666	71373.3	233820															27204.7	132666	71373.3	233820
9.8659	-316225		-279445	-316225	0	0	-19866.5	23066.6	15092.2	26609.7	-51461.6	60967.1	0.132853	-0.359686	5657.41	10210.2	5657.41	10210.2	38523.6	1.10256e+06	0	0		15092.2	-119037	91489.4	127979															15092.2	-119037	91489.4	127979
9.8628	-337045		-278438	-337045	0	0	-24507.1	-18059.5	-28126.9	14459.2	-64150.2	-46182.4	0.18191	-0.356355	-10893.7	5448.04	-10893.7	5448.04	32983	943982	0	0		-28126.9	-148387	125273	-246431															-28126.9	-148387	125273	-246431
9.8598	-359064		-276866	-359064	0	0	16148.3	-25806.5	-13184.5	-29635.2	40724.8	-66891.6	0.235677	-0.340587	-4983.58	-11581.9	-4983.58	-11581.9	26512.7	758801	0	0		-13184.5	94201.5	162300	-112736															-13184.5	94201.5	162300	-112736
9.8567	-380439		-274606	-380439	0	0	26957.1	14144.1	28954.7	-11360.8	69183.2	35124.7	0.266466	-0.299499	11419.3	-4304.7	11419.3	-4304.7	20117	575754	0	0		28954.7	160029	183502	258321															28954.7	160029	183502	258321
9.8537	-399374		-271592	-399374	0	0	-12058.4	27952.4	9641.27	28095.1	-29418	71019.5	0.289664	-0.255741	3655.69	11180.6	3655.69	11180.6	14788.6	423254	0	0		9641.27	-68047.3	199478	82696.9															9641.27	-68047.3	199478	82696.9
9.8507	-414305		-267845	-414305	0	0	-28786.6	-9903.25	-29043.9	8299.31	-72397.8	-23640.8	0.32869	-0.221965	-11660.1	3134.54	-11660.1	3134.54	11301.4	323448	0	0		-29043.9	-167465	226353	-263767															-29043.9	-167465	226353	-263767
9.8476	-424056		-263494	-424056	0	0	7690.99	-29454.9	-7082.06	-29957.9	17829.1	-73318.5	0.36361	-0.185013	-2653.03	-12133	-2653.03	-12133	10057.2	287841	0	0		-7082.06	41240.8	250401	-60015.5															-7082.06	41240.8	250401	-60015.5
9.8446	-427925		-258758	-427925	0	0	29953.5	5434.4	29296.7	-6119.4	73784.2	12018.1	0.373638	-0.143795	11973.2	-2276.66	11973.2	-2276.66	11024.6	315526	0	0		29296.7	170672	257307	270851															29296.7	170672	257307	270851
9.8415	-425713		-253917	-425713	0	0	-3146.5	30279.4	5850	29072.4	-6242.56	73800.7	0.384475	-0.111789	2175.16	11993.4	2175.16	11993.4	13777.8	394326	0	0		5850	-14439.8	264770	49205.2															5850	-14439.8	264770	49205.2
9.8385	-417677		-249274	-417677	0	0	-30430.9	-840.46	-30475.7	5628.64	-73376.1	-536.455	0.414752	-0.0797417	-12688.3	2078.03	-12688.3	2078.03	17623.6	504393	0	0		-30475.7	-169728	285620	-287028															-30475.7	-169728	285620	-287028
9.8354	-404444		-245108	-404444	0	0	-1470.42	-30406.9	-3903.72	-31098.6	-5067.4	-72521.1	0.430481	-0.023749	-1355.12	-13054.7	-1355.12	-13054.7	21775	623207	0	0		-3903.72	-11721.5	296452	-30654.9															-3903.72	-11721.5	296452	-30654.9
9.8324	-386891		-241637	-386891	0	0	30207.8	-3772.83	29848.2	-690.377	71248.6	-10537.3	0.411366	0.0511493	12619.4	-6.90326	12619.4	-6.90326	25529.5	730662	0	0		29848.2	164807	283288	285470															29848.2	164807	283288	285470
9.8293	-366030		-238994	-366030	0	0	6053.49	29834.5	-1730.13	29557.5	15843.1	69574.1	0.398507	0.115614	-1036.92	12589.2	-1036.92	12589.2	28407.5	813029	0	0		-1730.13	36647	274433	-23456.6															-1730.13	36647	274433	-23456.6
9.8263	-342918		-237220	-342918	0	0	-29289.4	8299.27	-31441.1	-1968.17	-67514.9	20955.9	0.416515	0.158433	-13514.3	-1183.64	-13514.3	-1183.64	30223.3	864998	0	0		-31441.1	-156170	286834	-305714															-31441.1	-156170	286834	-305714
9.8233	-318596		-236267	-318596	0	0	-10497.2	-28575.4	1859.49	-32285.1	-25848.8	-65090.6	0.418636	0.194817	1172.44	-14007.7	1172.44	-14007.7	31081.8	889568	0	0		1859.49	-59791.3	288295	26522.3															1859.49	-59791.3	288295	26522.3
9.8202	-294073		-236014	-294073	0	0	27696.7	-12634.7	30451.9	3803.51	62322.3	-30496.4	0.37013	0.242147	13310.8	2030.2	13310.8	2030.2	31309.6	896090	0	0		30451.9	144159	254891	301111															30451.9	144159	254891	301111
9.8172	-270332		-236292	-270332	0	0	14699.3	26658.5	-7049.12	29099.6	34875.4	59233	0.312776	0.303164	-3484.3	12794.4	-3484.3	12794.4	31346.7	897150	0	0		-7049.12	80671.1	215394	-78819.9															-7049.12	80671.1	215394	-78819.9
9.8141	-248349		-236900	-248349	0	0	-25466.6	16679.3	-30005.2	-8876.22	-55847.2	38964.7	0.286781	0.359025	-13291.6	-4359.85	-13291.6	-4359.85	31625.2	905122	0	0		-30005.2	-129181	197493	-300675															-30005.2	-129181	197493	-300675
9.8111	-229109		-237626	-229109	0	0	-18563.1	-24127.9	8687.08	-29994.2	-42745	-52190.7	0.26238	0.381342	4330.42	-13409.5	4330.42	-13409.5	32463.8	929122	0	0		8687.08	-98874.4	180688	97960.3															8687.08	-98874.4	180688	97960.3
9.808	-213585		-238265	-213585	0	0	22650.2	-20339.9	27178	8545.88	48290.4	-46199.4	0.205453	0.373525	12251	4281.54	12251	4281.54	33993.4	972899	0	0		27178	111702	141486	277135															27178	111702	141486	277135
9.805	-202697		-238635	-202697	0	0	21999.5	21042	-9895.51	24845.2	49313.3	44174.3	0.139063	0.379252	-4920.89	11269.5	-4920.89	11269.5	36124.7	1.0339e+06	0	0		-9895.51	114068	95766.4	-111318															-9895.51	114068	95766.4	-111318
9.8019	-197229		-238587	-197229	0	0	-19312.5	23532.4	-25234.5	-11934.1	-39871.1	52074.3	0.0894274	0.416116	-11519.2	-5931.8	-11519.2	-5931.8	38557.7	1.10353e+06	0	0		-25234.5	-92226.7	61584.5	-260582															-25234.5	-92226.7	61584.5	-260582
9.7989	-197729		-238033	-197729	0	0	-24929.6	-17471.7	13376.8	-25320.2	-54472.5	-35410.1	0.0397815	0.438966	6677.75	-11638.3	6677.75	-11638.3	40828.6	1.16853e+06	0	0		13376.8	-126001	27395.7	151060															13376.8	-126001	27395.7	151060
9.7958	-204406		-236949	-204406	0	0	15530.2	-26183.1	22890.4	13961.7	30820.9	-56500.1	-0.0201188	0.416113	10582.7	6989.1	10582.7	6989.1	42389	1.21319e+06	0	0		22890.4	71292.5	-13854.9	239396															22890.4	71292.5	-13854.9	239396
9.7928	-217049		-235395	-217049	0	0	27285.8	13499.3	-13947.2	20952.4	58152.1	26133.6	-0.064827	0.389437	-7025.96	9750.98	-7025.96	9750.98	42706.6	1.22228e+06	0	0		-13947.2	134513	-44643.3	-158937															-13947.2	134513	-44643.3	-158937
9.7898	-234990		-233522	-234990	0	0	-11390.5	28231.2	-21789	-13690.6	-21378.1	59425.4	-0.0871938	0.398028	-10243.6	-6995.32	-10243.6	-6995.32	41376.9	1.18422e+06	0	0		-21789	-49450.2	-60046.3	-231726															-21789	-49450.2	-60046.3	-231726
9.7867	-257118		-231557	-257118	0	0	-29013.9	-9216.07	13995.2	-22404.5	-60319.6	-16584.3	-0.120768	0.404634	7233.08	-10627	7233.08	-10627	38229.2	1.09413e+06	0	0		13995.2	-139527	-83167	163623															13995.2	-139527	-83167	163623
9.7837	-281972		-229790	-281972	0	0	6988.54	-29629.5	20341	15531	11781.7	-60836.4	-0.183652	0.369923	9677.15	8026.74	9677.15	8026.74	33406.9	956114	0	0		20341	27252.4	-126473	218911															20341	27252.4	-126473	218911
9.7806	-307873		-228543	-307873	0	0	30074.2	4720.74	-17688.7	18349.9	60979.8	6999.17	-0.252213	0.329867	-9142.33	8729.85	-9142.33	8729.85	27399.5	784181	0	0		-17688.7	141054	-173687	-206813															-17688.7	141054	-173687	-206813
9.7776	-333117		-228133	-333117	0	0	-2425.73	30345.7	-18708.3	-19140	-2265.23	60755.9	-0.303128	0.319227	-8951.85	-9972.99	-8951.85	-9972.99	21007.2	601232	0	0		-18708.3	-5239.75	-208750	-202504															-18708.3	-5239.75	-208750	-202504
9.7745	-356175		-228832	-356175	0	0	-30442.3	-116.745	19582	-18506.8	-60173.2	2392.66	-0.337124	0.294154	10297.2	-8915.36	10297.2	-8915.36	15230.5	435902	0	0		19582	-139188	-232162	232937															19582	-139188	-232162	232937
9.7715	-375884		-230844	-375884	0	0	-2192.91	-30363.4	15363.9	19846	-6947.95	-59241.8	-0.360458	0.217067	7381.35	10468.7	7381.35	10468.7	11093.7	317504	0	0		15363.9	-16071.5	-248230	166977															15363.9	-16071.5	-248230	166977
9.7684	-391588		-234281	-391588	0	0	30109.6	-4489.93	-20393.3	12380.4	57974	-11375.2	-0.379073	0.139172	-10788.9	5892.41	-10788.9	5892.41	9429.8	269883	0	0		-20393.3	134101	-261050	-244059															-20393.3	134101	-261050	-244059
9.7654	-403200		-239163	-403200	0	0	6761.08	29682.2	-12487.4	-20897.3	15650.2	56383.8	-0.40119	0.110114	-5980.9	-11163.7	-5980.9	-11163.7	10673.8	305486	0	0		-12487.4	36200.9	-276280	-135297															-12487.4	36200.9	-276280	-135297
9.7624	-411172		-245423	-411172	0	0	-29083.8	8993.26	21232.3	-13075	-54486.9	19750.3	-0.421305	0.0872522	11468.5	-6326.53	11439.8	-6310.71	14715.1	421150	0	0		21232.3	-126035	-290133	258785															21232.3	-126035	-290133	258785
9.7593	-416360		-252918	-416360	0	0	-11173.6	-28317.7	11203.7	21658.1	-23654	-52300.5	-0.42422	0.0223558	5373.13	11763.2	5346.27	11704.3	20857.5	596946	0	0		11203.7	-54714.5	-292140	120940															11203.7	-54714.5	-292140	120940
9.7563	-419823		-261446	-419823	0	0	27388.5	-13289.6	-22019	9108.43	49843.4	-27341.7	-0.416637	-0.0458058	-12019.8	4282.38	-11929.7	4250.26	27910.9	798818	0	0		-22019	115294	-286918	-269866															-22019	115294	-286918	-269866
9.7532	-422580		-270754	-422580	0	0	15329	26301.5	-9472.76	-21900.9	30795.3	47135.4	-0.41766	-0.0719034	-4511.13	-12087.3	-4466.02	-11966.4	34411.9	984878	0	0		-9472.76	71233.2	-287623	-101028															-9472.76	71233.2	-287623	-101028
9.7502	-425371		-280544	-425371	0	0	-25062.8	17280	21600.2	-10063.5	-44197.8	33998.6	-0.417073	-0.0931364	12062.4	-4872.76	11911.7	-4811.85	38931	1.11422e+06	0	0		21600.2	-102235	-287219	269459															21600.2	-102235	-287219	269459
9.7471	-428496		-290482	-428496	0	0	-19131.4	-23679.8	8181.99	21865.9	-36937.1	-41052.5	-0.393443	-0.154696	3863.96	12276.2	3806	12092.1	40401.5	1.1563e+06	0	0		8181.99	-85440.1	-270946	86097.3															8181.99	-85440.1	-270946	86097.3
9.7441	-431739		-300201	-431739	0	0	22160.3	-20872.6	-22651.9	5911.24	37722.5	-39598.3	-0.363944	-0.225338	-12768.5	2602.91	-12545	2557.36	38388	1.09868e+06	0	0		-22651.9	87256.8	-250631	-283787															-22651.9	87256.8	-250631	-283787
9.741	-434418		-309323	-434418	0	0	22493.6	20513	-5868.31	-23119.7	41971.6	34231.5	-0.35376	-0.262319	-2576.36	-13157.2	-2524.83	-12894	33224.4	950890	0	0		-5868.31	97085.5	-243618	-57115.4															-5868.31	97085.5	-243618	-57115.4
9.738	-435531		-317481	-435531	0	0	-18747.6	23984.8	22883.7	-6035.94	-30603.4	44048.3	-0.335854	-0.286172	13160.2	-2690.36	12864.1	-2629.83	25976.2	743446	0	0		22883.7	-70789.3	-231287	291006															22883.7	-70789.3	-231287	291006
9.7349	-433986		-324351	-433986	0	0	-25337.9	-16874.1	3811.81	22327.6	-45821.6	-26862.8	-0.274506	-0.326344	1448.66	12900.9	1412.45	12578.4	18227.2	521668	0	0		3811.81	-105991	-189040	31951.6															3811.81	-105991	-189040	31951.6
9.7319	-428846		-329698	-428846	0	0	14903.4	-26545	-21724.6	1140.01	23034.4	-47286.8	-0.200359	-0.361822	-12590.6	-73.8319	-12244.3	-71.8015	11732.6	335790	0	0		-21724.6	53281.3	-137978	-276985															-21724.6	53281.3	-137978	-276985
9.7289	-419554		-333406	-419554	0	0	27599	12846.7	-727.673	-20988	48441.1	19142.8	-0.161084	-0.369611	302.541	-12270.3	293.464	-11902.2	8018.98	229505	0	0		-727.673	112050	-110931	6638.59															-727.673	112050	-110931	6638.59
9.7258	-406094		-335498	-406094	0	0	-10716.1	28494	20325.6	-963.005	-15212.8	49283.8	-0.13407	-0.371035	12009	155.832	11618.7	150.768	8027.92	229761	0	0		20325.6	-35189.1	-92328	262832															20325.6	-35189.1	-92328	262832
9.7228	-389039		-336143	-389039	0	0	-29224.8	-8523.67	-706.014	20251	-49815.7	-11268.7	-0.0739987	-0.38978	-1159.75	12022	-1119.16	11601.2	11890.2	340301	0	0		-706.014	-115230	-50959.4	-25317.1															-706.014	-115230	-50959.4	-25317.1
9.7197	-369499		-335638	-369499	0	0	6282.14	-29787.2	-20765.1	-2925.71	7334.44	-50040	-0.00230595	-0.414633	-12365.2	-2536.09	-11901.5	-2440.99	18888.5	540594	0	0		-20765.1	16965.5	-1588	-269230															-20765.1	16965.5	-1588	-269230
9.7167	-348981		-334371	-348981	0	0	30178	4004.4	3378.62	-21142.6	49961.2	3433.48	0.0383613	-0.425817	2862.81	-12696.7	2748.3	-12188.8	27618.5	790450	0	0		3378.62	115566	26417.7	62170.5															3378.62	115566	26417.7	62170.5
9.7136	-329158		-332776	-329158	0	0	-1703.59	30394.8	20685.5	3100.87	411.402	49585.9	0.0659918	-0.416616	12550.5	2715.55	12017.1	2600.14	36309.8	1.0392e+06	0	0		20685.5	951.624	45445.5	271845															20685.5	951.624	45445.5	271845
9.7106	-311628		-331277	-311628	0	0	-30436.4	607.036	-3805.75	19389.1	-48922.3	4178.24	0.110832	-0.386859	-3138.49	11841.9	-2997.26	11309	43227.6	1.23718e+06	0	0		-3805.75	-113163	76324.7	-67802.3															-3805.75	-113163	76324.7	-67802.3
9.7075	-297669		-330239	-297669	0	0	-2914.17	-30302.7	-17948.3	-4409.88	-7845.97	-47979.9	0.149096	-0.349699	-11031.3	-3498.92	-10507.3	-3332.72	47058.2	1.34682e+06	0	0		-17948.3	-18148.7	102675	-237691															-17948.3	-18148.7	102675	-237691
9.7045	-288055		-329928	-288055	0	0	29994.3	-5204.5	4012.54	-17242.3	46770.1	-11394.6	0.16577	-0.328273	3263.65	-10709.1	3100.46	-10173.6	47187.3	1.35051e+06	0	0		4012.54	108185	114158	70137															4012.54	108185	114158	70137
9.7015	-282970		-330486	-282970	0	0	7464.85	29513.1	17480.5	4662.18	14805.1	45305.5	0.206896	-0.318225	10936.3	3730.63	10362.1	3534.78	43807.6	1.25379e+06	0	0		17480.5	34246	142480	234406															17480.5	34246	142480	234406
9.6984	-282013		-331925	-282013	0	0	-28861.7	9682.17	-7473.29	17809.7	-43600	18059.9	0.290724	-0.288056	-5601.79	11128.6	-5293.69	10516.6	37839.3	1.08297e+06	0	0		-7473.29	-100852	200208	-119751															-7473.29	-100852	200208	-119751
9.6954	-284339		-334136	-284339	0	0	-11843.7	-28044.1	-17319.8	-9763.94	-21142.6	-41668.5	0.35407	-0.236001	-10811.9	-7134.46	-10190.2	-6724.23	30688.6	878317	0	0		-17319.8	-48905.3	243832	-230518															-17319.8	-48905.3	243832	-230518
9.6923	-288857		-336919	-288857	0	0	27064.8	-13937	9634.53	-16330.9	39527.4	-24038.1	0.361357	-0.1934	7084.65	-10270.5	6659.57	-9654.31	23913.4	684407	0	0		9634.53	91431.7	248849	150649															9634.53	91431.7	248849	150649
9.6893	-294488		-340008	-294488	0	0	15949.9	25929.6	15736.1	9456.37	26732.9	37193.6	0.368153	-0.158477	9981.25	7018.36	9357.42	6579.71	18875.8	540230	0	0		15736.1	61836.5	253529	211678															15736.1	61836.5	253529	211678
9.6862	-300405		-343117	-300405	0	0	-24644.9	17871	-11246.9	15229.6	-34685	29215	0.406032	-0.097085	-8271.63	9648.84	-7733.98	9021.66	16465.8	471257	0	0		-11246.9	-80230.6	279615	-174954															-11246.9	-80230.6	279615	-174954
9.6832	-306216		-345967	-306216	0	0	-19689	-23218.3	-13712.2	-12734.3	-31473.7	-32020.2	0.416356	-0.0189847	-8638.43	-9293.27	-8055.34	-8665.97	16952.1	485173	0	0		-13712.2	-72802.5	286725	-182223															-13712.2	-72802.5	286725	-182223
9.6801	-312028		-348315	-312028	0	0	21657.8	-21393.6	11805.4	-11607.5	29218.3	-33500.1	0.371355	0.0285092	8652.64	-7327.18	8046.95	-6814.27	19981.6	571878	0	0		11805.4	67585.6	255735	182034															11805.4	67585.6	255735	182034
9.6771	-318419		-349961	-318419	0	0	22974.9	19972.5	10830.8	10716.2	35286.9	26298.9	0.342839	0.0481726	6914.56	7954.09	6413.25	7377.42	24714.8	707344	0	0		10830.8	81622.9	236097	145077															10830.8	81622.9	236097	145077
9.674	-326284		-350757	-326284	0	0	-18172.1	24423.8	-11865	11766.2	-23281.9	36828.2	0.37378	0.0858782	-8889.81	7568.53	-8223.08	7000.89	30049	860010	0	0		-11865	-53853.8	257404	-186018															-11865	-53853.8	257404	-186018
9.671	-336625		-350597	-336625	0	0	-25731.9	-16266.9	-12312.2	-13327.2	-38119.9	-20187.2	0.39684	0.139458	-7942.89	-10043.9	-7327.32	-9265.49	34869.9	997987	0	0		-12312.2	-88175.9	273285	-165755															-12312.2	-88175.9	273285	-165755
9.668	-350304		-349405	-350304	0	0	14268	-26891.8	12695.1	-11072.4	17035	-39159.3	0.356347	0.169175	9633.79	-7169	8863.09	-6595.48	38271.5	1.09534e+06	0	0		12695.1	39404	245399	200496															12695.1	39404	245399	200496
9.6649	-367845		-347135	-367845	0	0	27896.6	12187	9473.01	11674.5	39945.5	13845.2	0.302149	0.187535	6143.46	8913.85	5636.62	8178.46	39700	1.13622e+06	0	0		9473.01	92398.7	208075	127509															9473.01	92398.7	208075	127509
9.6619	-389289		-343771	-389289	0	0	-10035.6	28740.8	-12768.8	9157.71	-10637.7	40478.9	0.289161	0.239452	-9783.93	5907.66	-8952.3	5405.51	39003	1.11628e+06	0	0		-12768.8	-24606.4	199132	-202514															-12768.8	-24606.4	199132	-202514
9.6588	-414140		-339329	-414140	0	0	-29419.2	-7826.46	-9209	-14759.8	-40761.7	-7432.02	0.282551	0.310583	-5881.66	-11348.5	-5367.02	-10355.5	36390.1	1.0415e+06	0	0		-9209	-94286.8	194579	-121410															-9209	-94286.8	194579	-121410
9.6558	-441415		-333879	-441415	0	0	5572.19	-29928.2	15358.5	-7957.2	4247.14	-40797.3	0.231721	0.352336	11836	-4971.71	10770.7	-4524.26	32330.5	925308	0	0		15358.5	9824.16	159576	243650															15358.5	9824.16	159576	243650
9.6527	-469749		-327561	-469749	0	0	30264.6	3285.81	5933.28	15176.8	40590.7	1101.65	0.156206	0.369658	3512.89	11700.8	3187.95	10618.5	27425.1	784914	0	0		5933.28	93891.2	107572	72116															5933.28	93891.2	107572	72116
9.6497	-497553		-320597	-497553	0	0	-980.492	30426.7	-15495.7	4752.2	1986.55	40148.1	0.0990267	0.390865	-11989.8	2629.81	-10850.8	2379.98	22287.2	637865	0	0		-15495.7	4595.14	68195	-245460															-15495.7	4595.14	68195	-245460
9.6466	-523183		-313294	-523183	0	0	-30413.4	1330.47	-4283.95	-15268.3	-39477	5000.28	0.0585889	0.394186	-2306.34	-11910.6	-2081.47	-10749.3	17456.3	499605	0	0		-4283.95	-91315	40347.5	-47086															-4283.95	-91315	40347.5	-47086
9.6436	-545102		-306030	-545102	0	0	-3633.77	-30224.8	13739.6	-3264.2	-7923.16	-38586.1	0.0110152	0.358337	10790.7	-1635.05	9711.59	-1471.55	13355	382225	0	0		13739.6	-18327.2	7585.68	219690															13739.6	-18327.2	7585.68	219690
9.6406	-561990		-299223	-561990	0	0	29862.1	-5916.13	1807.77	12885.5	37485.5	-10739.7	-0.0464466	0.330441	567.938	10142.4	509.725	9102.83	10283.3	294311	0	0		1807.77	86708.5	-31985.6	11530.7															1807.77	86708.5	-31985.6	11530.7
9.6375	-572861		-293288	-572861	0	0	8164.39	29327.2	-14004.3	1010.83	13435.4	36185.9	-0.101734	0.349238	-11072.8	-132.262	-9910.13	-118.374	8435.16	241417	0	0		-14004.3	31077.8	-70059.4	-224182															-14004.3	31077.8	-70059.4	-224182
9.6345	-577104		-288586	-577104	0	0	-28623.4	10365.6	-710.949	-15000.1	-34699.3	15996.9	-0.147462	0.364306	444.595	-11956.2	396.801	-10670.9	7919.87	226669	0	0		-710.949	-80263.7	-101550	8976.22															-710.949	-80263.7	-101550	8976.22
9.6314	-574531		-285377	-574531	0	0	-12507.1	-27754.6	14063.7	139.978	-18411.6	-33038.3	-0.184241	0.323005	11269.2	1073.68	10029.6	955.579	8772.34	251067	0	0		14063.7	-42588.3	-126878	226883															14063.7	-42588.3	-126878	226883
9.6284	-565390		-283783	-565390	0	0	26725.8	-14576.5	-1355.16	12861.4	31216.6	-20668.4	-0.219832	0.266457	-1991.19	10325.7	-1767.18	9164.02	10947.3	313314	0	0		-1355.16	72207.7	-151388	-39976.2															-1355.16	72207.7	-151388	-39976.2
9.6253	-550349		-283773	-550349	0	0	16561.9	25543.1	-13211.3	-1876.69	22757.2	29248.1	-0.258887	0.250262	-10680.1	-2467.96	-9451.92	-2184.15	14300.6	409288	0	0		-13211.3	52640.3	-178284	-213816															-13211.3	52640.3	-178284	-213816
9.6223	-530468		-285168	-530468	0	0	-24213.1	18451.8	1885.32	-13872	-27147.8	24669.2	-0.292361	0.245311	2552.53	-11334.3	2252.61	-10002.6	18570	531478	0	0		1885.32	-62796.1	-201335	50957.3															1885.32	-62796.1	-201335	50957.3
9.6192	-507107		-287669	-507107	0	0	-20235.4	-22743.6	13412.8	2527.4	-26396.8	-24930.7	-0.316359	0.203041	11019.6	3086.51	9697.21	2716.13	23368.3	668808	0	0		13412.8	-61059	-217862	219365															13412.8	-61059	-217862	219365
9.6162	-481814		-290899	-481814	0	0	21143	-21902.5	-3811.7	12974.1	22612.3	-27933.6	-0.347323	0.144704	-4174.1	10666.7	-3662.77	9360.03	28204.3	807214	0	0		-3811.7	52305.1	-239185	-82857.2															-3811.7	52305.1	-239185	-82857.2
9.6131	-456168		-294460	-456168	0	0	23443.2	19420.6	-13506.3	-4692.29	29274.5	20208.6	-0.387402	0.107144	-11162.8	-5011.78	-9767.41	-4385.31	32532.9	931100	0	0		-13506.3	67715.5	-266786	-220953															-13506.3	67715.5	-266786	-220953
9.6101	-431600		-297975	-431600	0	0	-17586.3	24848.9	5028.44	-13561.5	-17735.6	30415.8	-0.404677	0.0706454	5361.29	-11298.2	4677.72	-9857.65	35833.4	1.02556e+06	0	0		5028.44	-41024.5	-278682	105817															5028.44	-41024.5	-278682	105817
9.6071	-409231		-301129	-409231	0	0	-26111.4	-15650.6	12319.4	5648.77	-31354.9	-15209.1	-0.388807	0.00844043	10284.4	5864.65	8947.41	5102.25	37699.4	1.07897e+06	0	0		12319.4	-72527.6	-267753	202403															12319.4	-72527.6	-267753	202403
9.604	-389747		-303694	-389747	0	0	13624.7	-27223.4	-6660.96	11453.9	12645.4	-32090.5	-0.379752	-0.0579257	-6750.93	9548.91	-5856.43	8283.68	37921.5	1.08532e+06	0	0		-6660.96	29250.3	-261517	-132481															-6660.96	29250.3	-261517	-132481
9.601	-373343		-305540	-373343	0	0	28178.5	11520.3	-11715	-7416.3	32622.5	10060.2	-0.391941	-0.10647	-9817.74	-7515.43	-8492.35	-6500.85	36541.2	1.04582e+06	0	0		-11715	75459.7	-269911	-192109															-11715	75459.7	-269911	-192109
9.5979	-359758		-306624	-359758	0	0	-9349.49	28971.2	7938.63	-11195	-7469.19	32952	-0.375073	-0.155898	8023.28	-9408.77	6920.08	-8115.06	33860.1	969085	0	0		7938.63	-17277.1	-258295	156542															7938.63	-17277.1	-258295	156542
9.5949	-348384		-306997	-348384	0	0	-29597	-7124.82	9176.06	8739.99	-33081.5	-4887.81	-0.309653	-0.218444	7608.42	8671.51	6543.24	7457.5	30397.6	869987	0	0		9176.06	-76521.5	-213243	148018															9176.06	-76521.5	-213243	148018
9.5918	-338437		-306770	-338437	0	0	4859.09	-30052.2	-9494.95	7954.98	2331.02	-33014.2	-0.259967	-0.269247	-9354.65	6504.27	-8021.61	5577.41	26802.3	767090	0	0		-9494.95	5391.93	-179027	-181460															-9494.95	5391.93	-179027	-181460
9.5888	-329146		-306117	-329146	0	0	30334.2	2565.35	-8642.04	-9541.14	32754.8	-186.674	-0.262172	-0.292784	-7201.69	-9553.94	-6157.44	-8168.62	23734.5	679289	0	0		-8642.04	75765.7	-180546	-139290															-8642.04	75765.7	-180546	-139290
9.5857	-319932		-305257	-319932	0	0	-256.837	30441.4	9367.04	-8994.18	2651.29	32308.6	-0.252889	-0.310676	9522.36	-7618.49	8117.82	-6494.76	21743.4	622301	0	0		9367.04	6132.76	-174153	183637															9367.04	6132.76	-174153	183637
9.5827	-310526		-304440	-310526	0	0	-30373.2	2053.16	7637.91	9930.23	-31682.4	5049.47	-0.186389	-0.343137	6365.75	10039.5	5410.89	8533.55	21166.1	605778	0	0		7637.91	-73285.2	-128358	122402															7637.91	-73285.2	-128358	122402
9.5797	-301016		-303934	-301016	0	0	-4351.32	-30129.9	-10863.7	6528.4	-7368.5	-30883.4	-0.120596	-0.380539	-10940.9	5289.38	-9272.37	4482.75	22070.4	631662	0	0		-10863.7	-17044.2	-83048.5	-209754															-10863.7	-17044.2	-83048.5	-209754
9.5766	-291819		-303998	-291819	0	0	29713	-6624.41	-6991.76	-11091	29920	-9596.44	-0.104082	-0.40407	-5769.31	-11316.7	-4875.07	-9562.57	24253	694127	0	0		-6991.76	69208.6	-71676.2	-110281															-6991.76	69208.6	-71676.2	-110281
9.5736	-283599		-304861	-283599	0	0	8859.33	29124.8	10831.6	-7273.07	11722.1	28801.2	-0.0853268	-0.410809	11208.8	-6124.63	9443.43	-5160	27291.2	781082	0	0		10831.6	27114.7	-58760.6	213624															10831.6	27114.7	-58760.6	213624
9.5705	-277139		-306682	-277139	0	0	-28368.9	11043.2	6206.83	11158.9	-27536.8	13735.2	-0.018636	-0.414531	5106.42	11554	4289.39	9705.33	30636.8	876833	0	0		6206.83	-63696.1	-12833.7	97032.3															6206.83	-63696.1	-12833.7	97032.3
9.5675	-273221		-309533	-273221	0	0	-13163.4	-27449.4	-11924.2	5352.33	-15626.1	-26137.3	0.0500726	-0.426279	-12360.2	4236.82	-10351.7	3548.33	33726.3	965257	0	0		-11924.2	-36145.2	34482.6	-234170															-11924.2	-36145.2	34482.6	-234170
9.5644	-272511		-313374	-272511	0	0	26371.7	-15207.8	-5382.72	-12077.3	24613.6	-17386.5	0.0853341	-0.430398	-4294.98	-12648.1	-3586.31	-10561.2	36085	1.03276e+06	0	0		-5382.72	56934.3	58765.6	-81127.6															-5382.72	56934.3	58765.6	-81127.6
9.5614	-275484		-318052	-275484	0	0	17164.5	25142.1	11774.3	-4416.96	19008.5	22977.3	0.137552	-0.398639	12383.6	-3384.07	10309.4	-2817.24	37400.1	1.0704e+06	0	0		11774.3	43969.1	94725.7	233213															11774.3	43969.1	94725.7	233213
9.5583	-282371		-323302	-282371	0	0	-23767.6	19022.3	1986.87	12093.8	-21240.2	20485.7	0.236044	-0.341725	890.194	12612.1	738.861	10468	37552.6	1.07477e+06	0	0		1986.87	-49131.1	162553	16714.1															1986.87	-49131.1	162553	16714.1
9.5553	-293156		-328784	-293156	0	0	-20770.4	-22256.1	-12784.2	515.939	-21812.3	-19414.5	0.315275	-0.304271	-13320.3	-696.94	-11022.5	-576.718	36606	1.04767e+06	0	0		-12784.2	-50454.5	217115	-249346															-12784.2	-50454.5	217115	-249346
9.5522	-307577		-334110	-307577	0	0	20616.3	-22398.9	-889.33	-12466.6	17512.8	-22983.6	0.324516	-0.285966	284.998	-13164.4	235.123	-10860.6	34762.2	994904	0	0		-889.33	40509.3	223479	5318.83															-889.33	40509.3	223479	5318.83
9.5492	-325167		-338888	-325167	0	0	23898.3	18857.8	11205	-818.978	23996	15547.8	0.313306	-0.237132	11959.3	241.19	9836.5	198.379	32302.6	924509	0	0		11205	55505.6	215759	222516															11205	55505.6	215759	222516
9.5462	-345289		-342753	-345289	0	0	-16990.5	25260	-540.594	10714.5	-13532.3	24846.7	0.341713	-0.164351	-1654.37	11424.1	-1356.59	9367.74	29531.3	845195	0	0		-540.594	-31301.9	235322	-30688															-540.594	-31301.9	235322	-30688
9.5431	-367199		-345415	-367199	0	0	-26476.1	-15025.4	-11618.9	-903.393	-25534.1	-11479.1	0.391764	-0.140741	-12487.1	-2160.1	-10208.2	-1765.88	26735.4	765174	0	0		-11618.9	-59063.4	269789	-230924															-11618.9	-59063.4	269789	-230924
9.5401	-390100		-346669	-390100	0	0	12973.6	-27539.6	-319.709	-12492.9	9401	-26057.4	0.420304	-0.163907	938.936	-13701.5	765.233	-11166.7	24164.6	691597	0	0		-319.709	21745.7	289444	17310.7															-319.709	21745.7	289444	17310.7
9.537	-413204		-346416	-413204	0	0	28444.4	10847.1	12201.2	-297.479	26417	7310.67	0.426117	-0.129185	13521.9	947.544	10986.6	769.879	22027.5	630432	0	0		12201.2	61105.8	293447	248532															12201.2	61105.8	293447	248532
9.534	-435791		-344669	-435791	0	0	-8658.07	29185.3	-1992.78	11394.1	-5220.63	26614.1	0.426403	-0.00876641	-3435.98	12520.6	-2783.14	10141.7	20491.7	586478	0	0		-1992.78	-12075.9	293644	-62958.8															-1992.78	-12075.9	293644	-62958.8
9.5309	-457257		-341553	-457257	0	0	-29758	-6419.15	-11015.6	-3634.39	-26650.6	-3143.11	0.423525	0.0864221	-12048.5	-5290.42	-9729.16	-4272.01	19677.4	563173	0	0		-11015.6	-61646.2	291662	-220088															-11015.6	-61646.2	291662	-220088
9.5279	-477139		-337298	-477139	0	0	4143.24	-30159.2	3106.92	-10923.4	1090.06	-26529.8	0.415852	0.100024	4739.63	-12127.4	3815.4	-9762.52	19637	562016	0	0		3106.92	2521.43	286378	86309.8															3106.92	2521.43	286378	86309.8
9.5248	-495125		-332219	-495125	0	0	30386.6	1843.45	10717.9	2908.1	26255.4	-926.98	0.403803	0.125019	12039.7	4543.28	9661.88	3645.98	20324.4	581690	0	0		10717.9	60731.9	278080	218566															10717.9	60731.9	278080	218566
9.5218	-511028		-326697	-511028	0	0	466.963	30438.9	-4529.74	10574.3	2896.88	25832.1	0.384842	0.21851	-6471.49	11816.2	-5177.2	9452.97	21566.7	617244	0	0		-4529.74	6700.83	265023	-117116															-4529.74	6700.83	265023	-117116
9.5188	-524737		-321147	-524737	0	0	-30315.8	2774.69	-10550.1	-5719.92	-25265.5	4809.01	0.361387	0.295179	-11774.8	-7945.85	-9390.37	-6336.81	23055.2	659847	0	0		-10550.1	-58442.1	248870	-212424															-10550.1	-58442.1	248870	-212424
9.5157	-536156		-315978	-536156	0	0	-5066.42	-30017.9	5211.43	-10199.1	-6653.28	-24561.6	0.333314	0.302467	7390.72	-11537.8	5875.62	-9172.56	24374.4	697603	0	0		5211.43	-15389.9	229537	132915															5211.43	-15389.9	229537	132915
9.5127	-545133		-311554	-545133	0	0	29547.1	-7328.95	9442.27	5287.1	23727.4	-8420.21	0.283207	0.32333	10737.6	7477.84	8509.57	5926.19	25073.9	717622	0	0		9442.27	54884.3	195032	192499															9442.27	54884.3	195032	192499
9.5096	-551412		-308156	-551412	0	0	9549.25	28906	-7065.81	8826.23	10100.9	22770.3	0.208866	0.402961	-9653.47	9885.47	-7626.24	7809.52	24777.3	709133	0	0		-7065.81	23364.6	143836	-172517															-7065.81	23364.6	143836	-172517
9.5066	-554612		-305951	-554612	0	0	-28098.3	11714.5	-8525.2	-8064.87	-21698.5	11687.2	0.149368	0.452131	-9493.48	-10954.3	-7476.11	-8626.53	23302.9	666936	0	0		-8525.2	-50191.3	102863	-169120															-8525.2	-50191.3	102863	-169120
9.5035	-554265		-304976	-554265	0	0	-13812.3	-27128.7	7058	-8066.45	-13171.6	-20520.6	0.12204	0.422282	9770.29	-9143.46	7669.68	-7177.61	20760.9	594183	0	0		7058	-30467.5	84043.2	173499															7058	-30467.5	84043.2	173499
9.5005	-549887		-305138	-549887	0	0	26002.7	-15830.4	7322.55	6559.05	19245.5	-14547.3	0.0781929	0.399914	8364.04	9161.03	6544.86	7168.51	17590.3	503441	0	0		7322.55	44517.2	53847.8	148054															7322.55	44517.2	53847.8	148054
9.4974	-541107		-306222	-541107	0	0	17757.4	24726.9	-7880.38	6775.47	15808.5	17882.8	-0.00598954	0.435373	-10871.8	7582.98	-8480	5914.72	14510.1	415283	0	0		-7880.38	36566.9	-4124.71	-191830															-7880.38	36566.9	-4124.71	-191830
9.4944	-527785		-307931	-527785	0	0	-23308.6	19582	-6576.01	-8574.18	-16442.2	16949.8	-0.0667202	0.452694	-7309.47	-11858.2	-5683.11	-9219.73	12380.3	354327	0	0		-6576.01	-38032.9	-45947.1	-128560															-6576.01	-38032.9	-45947.1	-128560
9.4913	-510132		-309911	-510132	0	0	-21293.7	-21756	7431.86	-6341.22	-17966.8	-14933.9	-0.0711356	0.412068	10479.7	-7226.83	8121.76	-5600.79	11997.4	343370	0	0		7431.86	-41559.4	-48987.7	183726															7431.86	-41559.4	-48987.7	183726
9.4883	-488760		-311803	-488760	0	0	20078	-22882.7	6033.78	7113.92	13368	-18856.1	-0.100104	0.39096	6936.35	10140.3	5358.33	7833.4	13871.1	396994	0	0		6033.78	30921.9	-68936.7	121213															6033.78	30921.9	-68936.7	121213
9.4853	-464663		-313279	-464663	0	0	24339.9	18284.3	-9033.34	5993.94	19614.7	11755.1	-0.204099	0.4279	-12791.6	6683.25	-9849.51	5146.11	18043.5	516410	0	0		-9033.34	45371.2	-140553	-222810															-9033.34	45371.2	-140553	-222810
9.4822	-439131		-314086	-439131	0	0	-16385.2	25656.8	-5969.41	-10486.2	-10105.6	20240.9	-0.296835	0.443119	-6505.32	-14876.4	-4992.84	-11417.6	24010	687173	0	0		-5969.41	-23375.5	-204416	-112945															-5969.41	-23375.5	-204416	-112945
9.4792	-413578		-314071	-413578	0	0	-26825.8	-14391.7	9706.42	-5221.96	-20733.4	-8430.13	-0.31386	0.379477	13880.9	-5662.82	10618.9	-4332.06	30775.7	880810	0	0		9706.42	-47958.8	-216141	240214															9706.42	-47958.8	-216141	240214
9.4761	-389361		-313202	-389361	0	0	12315.2	-27840.3	3796.44	8972.17	6739.13	-21091.9	-0.333797	0.286647	3869.56	12823.1	2950.54	9777.62	37050.5	1.0604e+06	0	0		3796.44	15588.4	-229870	66745.5															3796.44	15588.4	-229870	66745.5
9.4731	-367591		-311573	-367591	0	0	28694.3	10167.8	-9864.75	2625.14	21317	5043.04	-0.410648	0.220296	-14023.2	2145.85	-10657.6	1630.85	41543.4	1.18898e+06	0	0		-9864.75	49308.8	-282794	-241090															-9864.75	49308.8	-282794	-241090
9.47	-348988		-309387	-348988	0	0	-7961.76	29382.9	-2163.85	-10273.7	-3352.1	21409.9	-0.452931	0.171982	-1447.2	-14677.7	-1096.25	-11118.4	43286	1.23886e+06	0	0		-2163.85	-7753.8	-311912	-24798.8															-2163.85	-7753.8	-311912	-24798.8
9.467	-333814		-306943	-333814	0	0	-29902.2	-5709.86	8986.73	-1922.91	-21372.7	-1676.34	-0.410893	0.122198	12984.3	-1307.86	9803.18	-987.433	41899.5	1.19917e+06	0	0		8986.73	-49437.6	-282963	221762															8986.73	-49437.6	-282963	221762
9.4639	-321890		-304586	-321890	0	0	3425.05	-30249.2	1512.76	8400.24	25.5172	-21208.1	-0.395999	0.0718056	815.744	12224.6	613.847	9199.01	37727.5	1.07977e+06	0	0		1512.76	59.0243	-272706	13886.1															1512.76	59.0243	-272706	13886.1
9.4609	-312684		-302664	-312684	0	0	30421.9	1120.5	-9707.32	1148.77	20919.8	-1590.93	-0.46551	0.0195118	-14183.5	71.9785	-10637.7	53.9839	31789.1	909813	0	0		-9707.32	48389.9	-320575	-240639															-9707.32	48389.9	-320575	-240639
9.4579	-305480		-301478	-305480	0	0	1190.5	30419.2	-945.79	-10219.6	3163.94	20511.7	-0.493603	-0.0300286	325.813	-15050.7	243.545	-11250.4	25552.9	731330	0	0		-945.79	7318.58	-339921	5509.34															-945.79	7318.58	-339921	5509.34
9.4548	-299560		-301226	-299560	0	0	-30241.2	3494.64	8496.47	-673.451	-19988.9	4684.89	-0.410411	-0.0624989	12629.8	455.802	9409.17	339.573	20580.8	589029	0	0		8496.47	-46236.7	-282631	212849															8496.47	-46236.7	-282631	212849
9.4518	-294383		-301974	-294383	0	0	-5778.65	-29889	360.368	7340.79	-6145.63	-19356.7	-0.34988	-0.0924676	-741.93	10991.9	-550.883	8161.49	18132.5	518956	0	0		360.368	-14215.6	-240946	-12461.8															360.368	-14215.6	-240946	-12461.8
9.4487	-289704		-303637	-289704	0	0	29364.5	-8029.35	-8619.19	230.053	18621.1	-7538.5	-0.40199	-0.150386	-13011.7	-1188.29	-9628.69	-879.331	18831.5	538963	0	0		-8619.19	43072.9	-276832	-217815															-8619.19	43072.9	-276832	-217815
9.4457	-285619		-305984	-285619	0	0	10233.8	28670.8	16.186	-9853.66	8856.42	17788.7	-0.443535	-0.221731	1818.18	-14985.6	1340.9	-11051.9	22488.1	643615	0	0		16.186	20486	-305442	30333.2															16.186	20486	-305442	30333.2
9.4426	-282498		-308670	-282498	0	0	-27811.9	12379.2	9068.84	886.122	-16866.5	10092.9	-0.372766	-0.275599	13779	3050.38	10127.6	2242.03	28129.1	805063	0	0		9068.84	-39014.2	-256706	229100															9068.84	-39014.2	-256706	229100
9.4396	-280844		-311299	-280844	0	0	-14453.3	-26792.6	-2044.36	8292.7	-11242	-15861.9	-0.287198	-0.332434	-4755.82	12499.6	-3483.64	9155.94	34235.6	979833	0	0		-2044.36	-26004	-197780	-78805															-2044.36	-26004	-197780	-78805
9.4365	-281093		-313485	-281093	0	0	25619	-16444.2	-9088.05	-2608.23	14782.6	-12298.5	-0.276566	-0.406529	-13770.4	-5866.99	-10052.4	-4282.9	39129.6	1.1199e+06	0	0		-9088.05	34194	-190458	-227399															-9088.05	34194	-190458	-227399
9.4335	-283415		-314925	-283415	0	0	18340.2	24297.8	2553.52	-9333.29	13257.8	13636.8	-0.258264	-0.438337	5913.99	-14314.4	4302.43	-10413.8	41411.1	1.1852e+06	0	0		2553.52	30666.9	-177855	97327.1															2553.52	30666.9	-177855	97327.1
9.4304	-287587		-315444	-287587	0	0	-22836.5	20130.6	7693.61	2754.47	-12432.9	14116	-0.160445	-0.403711	11790.9	5989.48	8548.43	4342.37	40332.2	1.15432e+06	0	0		7693.61	-28758.9	-110491	193378															7693.61	-28758.9	-110491	193378
9.4274	-292965		-315030	-292965	0	0	-21804.9	-21243.6	-3511.33	6646.11	-14870	-11179.5	-0.0638157	-0.398969	-7084.04	10055.2	-5118.22	7264.86	36006.3	1.03051e+06	0	0		-3511.33	-34396.1	-43946.9	-115782															-3511.33	-34396.1	-43946.9	-115782
9.4244	-298591		-313814	-298591	0	0	19528.3	-23353.6	-7764.78	-4137.17	9885.19	-15517.2	-0.0371013	-0.476762	-11858.6	-8443.89	-8538.22	-6079.6	29398.9	841404	0	0		-7764.78	22865.6	-25549.9	-193147															-7764.78	22865.6	-25549.9	-193147
9.4213	-303404		-312043	-303404	0	0	24767.7	17700.4	4218.35	-8541.43	16055.9	8558.86	-0.0162378	-0.523325	8860.89	-13249	6357.69	-9506.14	22096.8	632415	0	0		4218.35	37139.3	-11182.2	143820															4218.35	37139.3	-11182.2	143820
9.4183	-306515		-310016	-306515	0	0	-15770.6	26039.1	7159.51	4215.95	-7209.36	16485	0.0552448	-0.458465	11066.8	8668.78	7912.74	6198.18	15917.2	455556	0	0		7159.51	-16676.1	38044.5	178998															7159.51	-16676.1	38044.5	178998
9.4152	-307467		-308005	-307467	0	0	-27160.4	-13749.8	-4505.07	5909.58	-16804.1	-5845.49	0.130026	-0.396906	-8988.93	8992.3	-6404.61	6407.01	12455.4	356478	0	0		-4505.07	-38869.9	89542.5	-144882															-4505.07	-38869.9	89542.5	-144882
9.4122	-306405		-306213	-306405	0	0	11649.8	-28125.2	-6593.4	-4795.78	4476.02	-17013.6	0.168277	-0.431809	-10184.3	-9763.33	-7230.86	-6931.96	12685.6	363066	0	0		-6593.4	10353.6	115885	-163573															-6593.4	10353.6	115885	-163573
9.4091	-304114		-304723	-304114	0	0	28927.9	9482.71	4875.55	-7055.98	17114.4	3109.56	0.203261	-0.449214	10139.7	-11067.3	7173.83	-7830.15	16716.6	478434	0	0		4875.55	39587.7	139976	162282															4875.55	39587.7	139976	162282
9.4061	-301904		-303497	-301904	0	0	-7260.95	29563.9	5620.52	5062.76	-1754.52	17108.4	0.259503	-0.355138	8615.02	10250.5	6073.59	7226.63	23759.7	680008	0	0		5620.52	-4058.42	178707	137393															5620.52	-4058.42	178707	137393
9.403	-301364		-302402	-301364	0	0	-30029.5	-4997.33	-5538.15	4506.75	-16997.7	-419.104	0.319086	-0.273006	-10946.3	6603.66	-7689.78	4639.07	32313.4	924817	0	0		-5538.15	-39317.7	219740	-173954															-5538.15	-39317.7	219740	-173954
9.4	-304040		-301255	-304040	0	0	2704.92	-30322.1	-5450.58	-5964.37	-888.795	-16785.4	0.371484	-0.305051	-8244.95	-12089.3	-5771.47	-8462.51	40514.7	1.15954e+06	0	0		-5450.58	-2055.89	255823	-130559															-5450.58	-2055.89	255823	-130559
9.397	-311127		-299888	-311127	0	0	30439.9	396.923	6120.62	-6267.55	16475	-2161.6	0.414292	-0.326071	12740.4	-9761.13	8886.45	-6808.39	46567.3	1.33277e+06	0	0		6120.62	38108.6	285303	201024															6120.62	38108.6	285303	201024
9.3939	-323223		-298195	-323223	0	0	1913.36	30382.3	5116.09	6276.35	3392.13	16070.5	0.438222	-0.225853	7700.41	12882.1	5351.78	8953.03	49141	1.40643e+06	0	0		5116.09	7846.41	301783	121065															5116.09	7846.41	301783	121065
9.3909	-340191		-296178	-340191	0	0	-30149.6	4212.62	-6635.94	3898.35	-15576.7	4573.6	0.459855	-0.115246	-13379	5411.83	-9264.93	3747.69	47652.5	1.36383e+06	0	0		-6635.94	-36030.8	316681	-209586															-6635.94	-36030.8	316681	-209586
9.3878	-361178		-293954	-361178	0	0	-6487.61	-29743.2	-4163.99	-6972.4	-5699.69	-14998.5	0.498399	-0.0882262	-5857.55	-14251.6	-4041.71	-9833.6	42365.4	1.21251e+06	0	0		-4163.99	-13184.1	343224	-91429.2															-4163.99	-13184.1	343224	-91429.2
9.3848	-384750		-291738	-384750	0	0	29165.3	-8725.2	7056.16	-3967.53	14341.6	-6764.57	0.509207	-0.0364651	14533	-5506.45	9991.45	-3785.68	34300.3	981684	0	0		7056.16	33173.8	350667	226021															7056.16	33173.8	350667	226021
9.3817	-409122		-289799	-409122	0	0	10912.5	28419.4	2079.79	6962.95	7762.92	13611.7	0.451748	0.104843	1950.13	13982.5	1335.84	9578.01	24985.8	715100	0	0		2079.79	17956.6	311098	30218.6															2079.79	17956.6	311098	30218.6
9.3787	-432427		-288401	-432427	0	0	-27509.7	13036.9	-6792.92	956.417	-12815.2	8689.96	0.397772	0.195096	-13486	-181.306	-9204.22	-123.741	16118.2	461308	0	0		-6792.92	-29643.2	273927	-208213															-6792.92	-29643.2	273927	-208213
9.3756	-452985		-287745	-452985	0	0	-15086.2	-26441.4	-2150.96	-6528.52	-9541.49	-11958.7	0.42126	0.156245	-2223.88	-13495.9	-1512.24	-9177.19	9212.06	263652	0	0		-2150.96	-22070.6	290102	-34209															-2150.96	-22070.6	290102	-34209
9.3726	-469516		-287916	-469516	0	0	25220.8	-17048.6	6273.73	-3082.64	11048.9	-10313.9	0.442592	0.134149	13449.6	-4162.22	9112.09	-2819.91	5316.3	152154	0	0		6273.73	25557.4	304792	206129															6273.73	25557.4	304792	206129
9.3695	-481278		-288863	-481278	0	0	18912.7	23854.9	1752.33	6234.11	11004.1	10092.8	0.368696	0.228364	1525.45	13114.2	1029.68	8852.07	4850.88	138834	0	0		1752.33	25453.8	253904	23292.8															1752.33	25453.8	253904	23292.8
9.3665	-488112		-290402	-488112	0	0	-22351.4	20667.8	-6415.78	393.71	-9097.57	11609.7	0.289307	0.325917	-13202.4	-1305.36	-8878.62	-877.857	7583.98	217056	0	0		-6415.78	-21043.8	199232	-200847															-6415.78	-21043.8	199232	-200847
9.3635	-490401		-292252	-490401	0	0	-22303.8	-20719.2	-1020.77	-6672.64	-12128.8	-8070.46	0.312061	0.342504	136.252	-14104.8	91.2889	-9450.2	12739	364595	0	0		-1020.77	-28055.5	214901	2065.09															-1020.77	-28055.5	214901	2065.09
9.3604	-488962		-294085	-488962	0	0	18967.5	-23811.3	6972.72	-1619.26	7018.75	-12560.3	0.334638	0.368142	15113.2	-985.407	10088	-657.759	19194.6	549353	0	0		6972.72	16235.2	230449	228206															6972.72	16235.2	230449	228206
9.3574	-484884		-295586	-484884	0	0	25181.5	17106.6	275.002	7291.05	12903.6	5949.7	0.232431	0.45787	-1979.62	15506	-1316.44	10311.5	25725.7	736277	0	0		275.002	29847.5	160064	-29779.9															275.002	29847.5	160064	-29779.9
9.3543	-479360		-296512	-479360	0	0	-15147	26406.7	-7418.75	-1096.75	-4870.52	13158.5	0.110234	0.522997	-15480.3	-5010.94	-10255.7	-3319.75	31236	893983	0	0		-7418.75	-11266.1	75913.2	-231999															-7418.75	-11266.1	75913.2	-231999
9.3513	-473512		-296731	-473512	0	0	-27479.6	-13100.2	691.374	-7238.13	-13325.7	-3788.33	0.0948674	0.516202	4155.43	-15427.8	2742.59	-10182.4	34936.4	999889	0	0		691.374	-30823.9	65330.7	62041.3															691.374	-30823.9	65330.7	62041.3
9.3482	-468251		-296237	-468251	0	0	10977.9	-28394.2	6963.85	397.146	2710.09	-13406.2	0.072424	0.504809	15128.7	3485.3	9947.12	2291.59	36446.5	1.04311e+06	0	0		6963.85	6268.78	49875	225018															6963.85	6268.78	49875	225018
9.3452	-464182		-295141	-464182	0	0	29145.2	8792.29	-1897.58	6773.07	13401.8	1642.56	-0.0784712	0.515003	-6815.11	14319.9	-4463.9	9379.54	35809.7	1.02488e+06	0	0		-1897.58	31000	-54039.4	-100980															-1897.58	31000	-54039.4	-100980
9.3421	-461541		-293647	-461541	0	0	-6556.03	29728.2	-6507.01	-3177.96	-592.274	13314.6	-0.216515	0.498344	-13395.4	-9703.74	-8740.49	-6331.69	33431.5	956817	0	0		-6507.01	-1370	-149103	-197722															-6507.01	-1370	-149103	-197722
9.3391	-460215		-292004	-460215	0	0	-30139.8	-4281.99	2445.13	-6077.82	-13147.2	434.53	-0.20104	0.455644	8010.36	-12872.2	5206.74	-8366.92	29962	857520	0	0		2445.13	-30411.2	-138447	117784															2445.13	-30411.2	-138447	117784
9.3361	-459787		-290472	-459787	0	0	1983.27	-30377.8	5753.44	1644.61	-1431.91	-12902.9	-0.174792	0.426505	12609.6	6155.68	8164.74	3985.81	26149.8	748413	0	0		5753.44	-3312.18	-120371	184698															5753.44	-3312.18	-120371	184698
9.333	-459646		-289274	-459646	0	0	30440.7	-326.881	-2605.23	5654.66	12585.1	-2394.27	-0.282272	0.395612	-8463.26	12135	-5458.8	7827.06	22696	649566	0	0		-2605.23	29110.9	-194388	-123486															-2605.23	29110.9	-194388	-123486
9.33	-459108		-288576	-459108	0	0	2635.15	30328.2	-5468.47	-3532.83	3316.4	12197.9	-0.383191	0.34413	-11446.6	-10714.7	-7354.45	-6884.17	20135	576269	0	0		-5468.47	7671.24	-263886	-166368															-5468.47	7671.24	-263886	-166368
9.3269	-457559		-288469	-457559	0	0	-30040.9	4928.22	2775.34	-5093.38	-11745.4	4193.49	-0.346899	0.309794	8894.42	-11016.1	5692.43	-7050.31	18759.3	536896	0	0		2775.34	-27168.5	-238893	128771															2775.34	-27168.5	-238893	128771
9.3239	-454561		-288975	-454561	0	0	-7192.9	-29580.5	4983.22	2228.17	-5021.15	-11232.4	-0.330623	0.295851	11129.6	7651.96	7095.1	4878.13	18600	532338	0	0		4983.22	-11614.5	-227684	160501															4983.22	-11614.5	-227684	160501
9.3208	-449931		-290045	-449931	0	0	28949.6	-9416.13	-3535.84	5328.1	10663.7	-5795.43	-0.465602	0.246607	-11156.9	11523.3	-7084.65	7317.32	19461.4	556990	0	0		-3535.84	24666.4	-320638	-160265															-3535.84	24666.4	-320638	-160265
9.3178	-443759		-291580	-443759	0	0	11585.1	28151.9	-5527.66	-4705.82	6512.85	10044.4	-0.581044	0.17357	-11617.8	-14346.7	-7348.23	-9074.28	20997.8	600962	0	0		-5527.66	15065	-400138	-166228															-5527.66	15065	-400138	-166228
9.3147	-436372		-293456	-436372	0	0	-27192	13687.3	3964.9	-5098.27	-9379.96	7170.41	-0.529039	0.13911	12481.6	-11023.8	7863.4	-6944.98	22814.7	652962	0	0		3964.9	-21697	-364325	177881															3964.9	-21697	-364325	177881
9.3117	-428269		-295525	-428269	0	0	-15710.6	-26075.3	4467.05	3239.54	-7765.56	-8675.74	-0.463181	0.100302	9892.24	10501.8	6207.38	6589.87	24568.3	703150	0	0		4467.05	-17962.7	-318971	140420															4467.05	-17962.7	-318971	140420
9.3086	-420047		-297642	-420047	0	0	24808.4	-17643.4	-4345.78	4182.85	7937.34	-8296.25	-0.52489	-0.0216418	-13403.5	8723.94	-8377.2	5452.47	26040.1	745274	0	0		-4345.78	18360	-361467	-189504															-4345.78	18360	-361467	-189504
9.3056	-412337		-299681	-412337	0	0	19474.5	23398.5	-3995.81	-5426.6	8760.93	7170.4	-0.576724	-0.147388	-7782.75	-16364.8	-4844.76	-10187.1	27169.3	777593	0	0		-3995.81	20265.1	-397163	-109596															-3995.81	20265.1	-397163	-109596
9.3026	-405769		-301540	-405769	0	0	-21853.7	21193.4	4653.96	-3489.4	-6380.61	9158.49	-0.494844	-0.163406	14277.3	-6916.38	8851.94	-4288.15	28035.8	802394	0	0		4653.96	-14759.1	-340776	200244															4653.96	-14759.1	-340776	200244
9.2995	-400969		-303161	-400969	0	0	-22790.1	-20183.1	2974.86	3827.9	-9488.33	-5573.6	-0.409284	-0.163013	6037.53	11975.7	3728.17	7394.98	28801.5	824307	0	0		2974.86	-21947.7	-281855	84336.7															2974.86	-21947.7	-281855	84336.7
9.2965	-398560		-304540	-398560	0	0	18396.1	-24255.5	-4796.5	2888.04	4754.99	-9750.3	-0.433101	-0.28072	-14776.4	5340.93	-9087.46	3284.67	29627.7	847952	0	0		-4796.5	10998.9	-298256	-205572															-4796.5	10998.9	-298256	-205572
9.2934	-399154		-305728	-399154	0	0	25581.1	16503.1	-2879.64	-5839.07	9944.68	3930.27	-0.45115	-0.408854	-4793.58	-17904.3	-2936.07	-10966.4	30595.4	875649	0	0		-2879.64	23003.3	-310686	-66418.1															-2879.64	23003.3	-310686	-66418.1
9.2904	-403312		-306838	-403312	0	0	-14515	26759.3	5088.5	-2415.85	-3104.84	10072.2	-0.361258	-0.393841	15782.6	-3950.43	9627.36	-2409.76	31654.1	905948	0	0		5088.5	-7181.86	-248781	217785															5088.5	-7181.86	-248781	217785
9.2873	-411474		-308037	-411474	0	0	-27783.3	-12443.2	1773.95	4119.2	-10134	-2283.91	-0.253766	-0.34928	2704.3	12861.8	1642.86	7813.55	32615.2	933457	0	0		1773.95	-23441.3	-174757	37163.9															1773.95	-23441.3	-174757	37163.9
9.2843	-423864		-309525	-423864	0	0	10299.7	-28647.2	-4721.96	1540.63	1472.52	-10131.7	-0.215249	-0.434774	-14672.1	1688.23	-8876.59	1021.38	33196	950080	0	0		-4721.96	3406.11	-148232	-200801															-4721.96	3406.11	-148232	-200801
9.2812	-440405		-311509	-440405	0	0	29346	8096.89	-1598.82	-5466.26	10067.1	675.478	-0.194374	-0.52994	-1413.23	-17125.4	-851.474	-10318.1	33099.5	947317	0	0		-1598.82	23286.4	-133857	-19261.6															-1598.82	23286.4	-133857	-19261.6
9.2782	-460663		-314165	-460663	0	0	-5847.4	29875.6	4795.6	-1494.64	102.633	9942.49	-0.145334	-0.483834	15304.7	-1512.78	9182.8	-907.667	32107.8	918934	0	0		4795.6	237.404	-100085	207728															4795.6	237.404	-100085	207728
9.2752	-483847		-317592	-483847	0	0	-30233.1	-3564.22	1322.28	4225.72	-9760.43	857.514	-0.0966904	-0.441438	1349.87	13690.7	806.548	8180.18	30158.2	863135	0	0		1322.28	-22577.1	-66586.2	18245.3															1322.28	-22577.1	-66586.2	18245.3
9.2721	-508865		-321781	-508865	0	0	1260.49	-30416.4	-5207.27	1338.07	-1585.14	-9523.8	-0.0481597	-0.554779	-16935.1	765.549	-10076.4	455.502	27376.9	783533	0	0		-5207.27	-3666.63	-33165.3	-227942															-5207.27	-3666.63	-33165.3	-227942
9.2691	-534422		-326586	-534422	0	0	30424.3	-1050.5	-1179.93	-6082.21	9235.7	-2281.81	0.0329373	-0.650417	318.831	-19823.1	188.908	-11745.2	24058.4	688559	0	0		-1179.93	21363.3	22682.3	4273.36															-1179.93	21363.3	22682.3	4273.36
9.266	-559130		-331718	-559130	0	0	3355.44	30257	5325.46	-428.549	2944.12	8899.47	0.135031	-0.553731	17207.3	2227.61	10152.3	1314.29	20595.3	589443	0	0		5325.46	6810.11	92989.2	229660															5325.46	6810.11	92989.2	229660
9.263	-581612		-336771	-581612	0	0	-29915.3	5641.04	-474.352	4546.09	-8518.68	3569.01	0.237568	-0.434129	-4657.96	14327.2	-2736.55	8417.24	17379.9	497418	0	0		-474.352	-19704.7	163602	-61904.8															-474.352	-19704.7	163602	-61904.8
9.2599	-600573		-341272	-600573	0	0	-7894.13	-29401.1	-5199.21	-816.267	-4153.74	-8097.02	0.340583	-0.467396	-16430.6	-6323.85	-9611.89	-3699.45	14710.3	421013	0	0		-5199.21	-9608.11	234544	-217435															-5199.21	-9608.11	234544	-217435
9.2569	-614859		-344734	-614859	0	0	28717.6	-10101.7	748.59	-5643.84	7638.35	-4695.95	0.400779	-0.492489	6534.42	-18191.7	3806.3	-10596.6	12731.4	364375	0	0		748.59	17668.4	275998	86104															748.59	17668.4	275998	86104
9.2538	-623496		-346745	-623496	0	0	12251.1	27868.5	4512.29	919.883	5193.58	7146.63	0.384496	-0.351967	14519.3	6403.36	8421.19	3713.95	11431.3	327166	0	0		4512.29	12013.4	264784	190500															4512.29	12013.4	264784	190500
9.2508	-625736		-347015	-625736	0	0	-26858.9	14329.9	-1337.66	3620.8	-6625.88	5644.97	0.386739	-0.216977	-7278.11	11369.7	-4203.11	6566	10695.5	306107	0	0		-1337.66	-15326.5	266329	-95080.4															-1337.66	-15326.5	266329	-95080.4
9.2477	-621123		-345445	-621123	0	0	-16326.1	-25694.4	-4455.88	-1500.85	-6048.76	-6080.19	0.490482	-0.244906	-14300.4	-8604.3	-8222.71	-4947.47	10398.4	297605	0	0		-4455.88	-13991.5	337772	-186009															-4455.88	-13991.5	337772	-186009
9.2447	-609573		-342120	-609573	0	0	24381.9	-18228.2	1352.45	-5151.41	5513.65	-6403.96	0.566388	-0.276457	8770.31	-17064.8	5021	-9769.59	10500.1	300515	0	0		1352.45	12753.8	390045	113582															1352.45	12753.8	390045	113582
9.2417	-591452		-337315	-591452	0	0	20025.3	22928.9	4066.01	1252.13	6709.9	4930.36	0.482553	-0.167965	13514.5	7700.87	7703.27	4389.5	11108	317914	0	0		4066.01	15520.8	332312	174259															4066.01	15520.8	332312	174259
9.2386	-567632		-331447	-567632	0	0	-21343.7	21706.9	-1297.21	3008.5	-4334.36	6966.26	0.394866	-0.0594698	-7136.99	9840.63	-4050.24	5584.56	12475.7	357057	0	0		-1297.21	-10025.9	271926	-91622.4															-1297.21	-10025.9	271926	-91622.4
9.2356	-539486		-325018	-539486	0	0	-23263.5	-19635.5	-3766.42	-1422.99	-7173	-3729.66	0.494532	-0.0587549	-12658.2	-8343.56	-7151.9	-4714.11	14927.5	427230	0	0		-3766.42	-16592	340561	-161786															-3766.42	-16592	340561	-161786
9.2325	-508827		-318554	-508827	0	0	17814.2	-24686	1808.21	-4716.27	3120.16	-7330.42	0.633588	-0.0230117	10718.8	-16050.7	6029.33	-9028.51	18725.8	535936	0	0		1808.21	7217.32	436322	136392															1808.21	7217.32	436322	136392
9.2295	-477763		-312546	-477763	0	0	25966.2	15890.2	4028.22	2457.52	7439.09	2509.68	0.586222	0.132582	13115.2	12757.9	7344.52	7144.4	23917.8	684533	0	0		4028.22	17207.5	403703	166144															4028.22	17207.5	403703	166144
9.2264	-448508		-307395	-448508	0	0	-13874.7	27096.8	-2833.89	3043.97	-1901.9	7499.85	0.47138	0.258321	-13539.9	9188.78	-7548.51	5122.74	30214.4	864745	0	0		-2833.89	-4399.33	324617	-170758															-2833.89	-4399.33	324617	-170758
9.2234	-423156		-303395	-423156	0	0	-28071.3	-11779.1	-3374.64	-2649.49	-7513.81	-1300.37	0.495314	0.266895	-10760.3	-13326.5	-5971.97	-7396.18	36947.5	1.05745e+06	0	0		-3374.64	-17380.4	341100	-135095															-3374.64	-17380.4	341100	-135095
9.2203	-403457		-300706	-403457	0	0	9615.74	-28883.9	2506.02	-3765.63	708.472	-7482.33	0.530228	0.28472	13322.4	-12577.3	7360.61	-6948.95	43135	1.23453e+06	0	0		2506.02	1638.78	365143	166508															2506.02	1638.78	365143	166508
9.2173	-390616		-299362	-390616	0	0	29530.2	7396.92	2866.08	2963.31	7406.98	129.424	0.393813	0.393188	8720.99	14523.9	4796.54	7988.16	47653.6	1.36386e+06	0	0		2866.08	17133.2	271201	108505															2866.08	17133.2	271201	108505
9.2143	-385163		-299285	-385163	0	0	-5135.47	30006.2	-3540.76	2042.19	433.742	7289.54	0.250366	0.500629	-16307.7	4941.55	-8928.48	2705.5	49486.7	1.41632e+06	0	0		-3540.76	1003.3	172415	-201975															-3540.76	1003.3	172415	-201975
9.2112	-386877		-300314	-386877	0	0	-30309.3	-2844.43	-2523.31	-3512.17	-7131.97	978.188	0.280974	0.530992	-7005.76	-16893.2	-3818.14	-9206.8	47985.6	1.37336e+06	0	0		-2523.31	-16497.1	193494	-86371.8															-2523.31	-16497.1	193494	-86371.8
9.2082	-394813		-302225	-394813	0	0	537.001	-30437.7	3121.7	-2816.23	-1501.28	-6936.41	0.294793	0.513848	15798.7	-8696.89	8570.79	-4718.06	43077.8	1.2329e+06	0	0		3121.7	-3472.65	203010	193884															3121.7	-3472.65	203010	193884
9.2051	-407409		-304774	-407409	0	0	30390.8	-1773.53	1757.3	3061.01	6705.15	-2000.6	0.115583	0.491003	4383.46	14717	2367.07	7947.16	35357	1.01193e+06	0	0		1757.3	15509.8	79596.5	53546.5															1757.3	15509.8	79596.5	53546.5
9.2021	-422683		-307721	-422683	0	0	4073.83	30168.7	-3262.7	1011.52	2473.94	6440.61	-0.0327062	0.494019	-15037.1	1025.85	-8082.46	551.393	26022.3	744766	0	0		-3262.7	5722.51	-22523.2	-182837															-3262.7	5722.51	-22523.2	-182837
9.199	-438492		-310858	-438492	0	0	-29772.7	6350.66	-1800.15	-3210.67	-6145.31	2919.31	0.0365015	0.539799	-4514.83	-15839.5	-2415.43	-8474.11	16667.5	477028	0	0		-1800.15	-14214.8	25136.9	-54640.6															-1800.15	-14214.8	25136.9	-54640.6
9.196	-452813		-314023	-452813	0	0	-8590.89	-29205.2	2999.72	-2342.96	-3334.95	-5821.86	0.0807817	0.561525	15705.4	-7183.24	8363.15	-3825.08	8962.09	256497	0	0		2999.72	-7714.15	55630.5	189187															2999.72	-7714.15	55630.5	189187
9.1929	-464016		-317116	-464016	0	0	28469.3	-10781.6	1277.69	3092.79	5472.97	-3719.33	-0.103007	0.495101	2405.45	15205.8	1274.89	8059.06	4297.25	122989	0	0		1277.69	12659.6	-70936.2	28839.8															1277.69	12659.6	-70936.2	28839.8
9.1899	-471072		-320080	-471072	0	0	12910.2	27569.4	-3407.68	358.679	4071.14	5101.39	-0.282719	0.442367	-15845.8	-2083.34	-8358.63	-1098.96	3478.68	99560.7	0	0		-3407.68	9417.04	-194695	-189084															-3407.68	9417.04	-194695	-189084
9.1868	-473658		-322896	-473658	0	0	-26510.6	14964.4	-1012.91	-3574.2	-4709.91	4389.28	-0.263395	0.513404	-700.014	-17552.2	-367.507	-9214.89	6542.75	187255	0	0		-1012.91	-10894.6	-181388	-8313.55															-1012.91	-10894.6	-181388	-8313.55
9.1838	-472133		-325559	-472133	0	0	-16932.3	-25299	3708.11	-1522.47	-4672.89	-4301.35	-0.267218	0.571781	18990.1	-2921.22	9922.34	-1526.34	12741.8	364675	0	0		3708.11	-10809	-184021	224458															3708.11	-10809	-184021	224458
9.1808	-467400		-328063	-467400	0	0	23941.6	-18802.7	422.863	4035.29	3878.53	-4921.32	-0.464029	0.45163	-2617.75	19537.8	-1361.23	10159.6	20705	592584	0	0		422.863	8971.5	-319555	-30793															422.863	8971.5	-319555	-30793
9.1777	-460667		-330388	-460667	0	0	20564.7	22446.3	-4180.31	-611.619	5134.12	3444.27	-0.616626	0.294541	-19292.1	-7783.84	-9983.66	-4028.14	28738.1	822491	0	0		-4180.31	11875.8	-424642	-225845															-4180.31	11875.8	-424642	-225845
9.1747	-453170		-332497	-453170	0	0	-20821.6	22208.2	99.1365	-3747.9	-3001.37	5311.08	-0.54286	0.288112	4904.76	-18054.9	2525.95	-9298.28	35193.1	1.00724e+06	0	0		99.1365	-6942.52	-373842	57140.6															99.1365	-6942.52	-373842	57140.6
9.1716	-445909		-334352	-445909	0	0	-23723.7	-19076.9	3181.37	-341.085	-5452.16	-2552.59	-0.454578	0.275384	16037.8	2138.81	8219.35	1096.14	38823.6	1.11114e+06	0	0		3181.37	-12611.5	-313046	185934															3181.37	-12611.5	-313046	185934
9.1686	-439464		-335916	-439464	0	0	17222.3	-25102.5	-733.802	3115.45	2100.64	-5557.53	-0.534172	0.0698699	-7445.75	14612.4	-3797.33	7452.33	39043.5	1.11744e+06	0	0		-733.802	4859.04	-367859	-85901.2															-733.802	4859.04	-367859	-85901.2
9.1655	-433924		-337180	-433924	0	0	26336.7	15268.4	-3304.3	-1668.81	5627.55	1648.19	-0.620768	-0.114733	-14597.2	-12499.8	-7408.06	-6343.65	36034.9	1.03133e+06	0	0		-3304.3	13017.2	-427493	-167581															-3304.3	13017.2	-427493	-167581
9.1625	-428940		-338158	-428940	0	0	-13226.5	27419	945.335	-3127.09	-1197.82	5662.75	-0.562371	-0.0479828	8753.86	-14785	4420.7	-7466.44	30683.2	878160	0	0		945.335	-2770.71	-387279	100003															945.335	-2770.71	-387279	100003
9.1594	-423892		-338890	-423892	0	0	-28343.4	-11108.4	2723.9	143.39	-5663.85	-752.033	-0.475899	0.0378721	13909.3	4213.06	6989.41	2117.06	24360.9	697214	0	0		2723.9	-13101.2	-327729	158111															2723.9	-13101.2	-327729	158111
9.1564	-418122		-339422	-418122	0	0	8926.32	-29104.4	-815.342	2662.05	313.24	-5631.72	-0.479259	-0.11812	-7715.83	12894.2	-3857.91	6447.08	18612.2	532685	0	0		-815.342	724.563	-330043	-87271.6															-815.342	724.563	-330043	-87271.6
9.1534	-411170		-339783	-411170	0	0	29697.7	6692.76	-2876.52	-1540.96	5567.39	-116.243	-0.510671	-0.287446	-13241.9	-11954.3	-6587.86	-5947.25	14811.2	423902	0	0		-2876.52	12878.1	-351675	-149027															-2876.52	12878.1	-351675	-149027
9.1503	-402970		-339965	-402970	0	0	-4420.64	30119.8	922.664	-2911.24	534.211	5472.04	-0.510692	-0.218471	8837.89	-14416.2	4374.75	-7136	13869.7	396954	0	0		922.664	1235.7	-351690	98963.2															922.664	1235.7	-351690	98963.2
9.1473	-393926		-339900	-393926	0	0	-30368.4	-2123.04	2839.09	407.396	-5346.98	938.576	-0.502124	-0.164332	14899.8	6056.52	7338.15	2982.83	16053.6	459458	0	0		2839.09	-12368.2	-345789	166000															2839.09	-12368.2	-345789	166000
9.1442	-384902		-339474	-384902	0	0	-186.792	-30441.9	-1328.71	2985.71	-1327.37	-5193.65	-0.478254	-0.378063	-11419.6	14629.6	-5595.62	7168.49	20944	599423	0	0		-1328.71	-3070.37	-329351	-126581															-1328.71	-3070.37	-329351	-126581
9.1412	-377067		-338538	-377067	0	0	30340	-2495.55	-3101.14	-2209.24	5013.6	-1698.76	-0.420916	-0.583268	-14226.2	-16645.9	-6935.25	-8114.9	27542	788260	0	0		-3101.14	11597.1	-289865	-156885															-3101.14	11597.1	-289865	-156885
9.1381	-371680		-336951	-371680	0	0	4789.92	30063.3	1745.98	-2757.97	2051.05	4808.51	-0.354232	-0.514198	13761.7	-13112.4	6674.44	-6359.49	34490	987113	0	0		1745.98	4744.33	-243943	150986															1745.98	4744.33	-243943	150986
9.1351	-369830		-334611	-369830	0	0	-29613.3	7056.7	2236.36	1410.19	-4580.13	2382.67	-0.258221	-0.442224	10767.4	11273.5	5195.28	5439.48	40357.4	1.15504e+06	0	0		2236.36	-10594.4	-177825	117525															2236.36	-10594.4	-177825	117525
9.132	-372206		-331507	-372206	0	0	-9282.8	-28992.7	-2390.01	2088.38	-2692.22	-4330.31	-0.100344	-0.614311	-16879	8611.77	-8101.94	4133.65	43930.2	1.25729e+06	0	0		-2390.01	-6227.42	-69102.3	-183278															-2390.01	-6227.42	-69102.3	-183278
9.129	-378922		-327733	-378922	0	0	28204.9	-11455.4	-2156.85	-3051.04	4060.97	-2978.42	0.0129463	-0.741813	-8132.62	-21071.1	-3883.33	-10061.4	44446.9	1.27208e+06	0	0		-2156.85	9393.53	8915.53	-87846.5															-2156.85	9393.53	8915.53	-87846.5
9.1259	-389465		-323508	-389465	0	0	13562	27254.7	2122.37	-1930.39	3240.16	3774.12	-0.0165182	-0.576531	15489.1	-8269.11	7357.34	-3927.83	41735.5	1.19448e+06	0	0		2122.37	7494.88	-11375.3	166434															2122.37	7494.88	-11375.3	166434
9.1229	-402727		-319158	-402727	0	0	-26147.3	15590.4	1529.56	1299.41	-3471.78	3476.49	-0.0328474	-0.40717	7206.84	10134.3	3405.23	4788.46	36232.2	1.03698e+06	0	0		1529.56	-8030.65	-22620.5	77031.3															1529.56	-8030.65	-22620.5	77031.3
9.1199	-417160		-315079	-417160	0	0	-17529	-24889.3	-2005.68	1435.71	-3686.61	-3156.05	0.121561	-0.493506	-14413.9	5625.1	-6774.52	2643.8	28882.9	826637	0	0		-2005.68	-8527.58	83713.6	-153250															-2005.68	-8527.58	83713.6	-153250
9.1168	-430988		-311700	-430988	0	0	23487.9	-19366.6	-1569.71	-2681.52	2829.06	-3869.88	0.258333	-0.594475	-5445.28	-18966	-2545.67	-8866.6	20952	599652	0	0		-1569.71	6543.95	177902	-57586.7															-1569.71	6543.95	177902	-57586.7
9.1138	-442462		-309418	-442462	0	0	21092.6	21951	1951.69	-1524.48	4025.82	2492.93	0.180927	-0.490711	14587.8	-6378.81	6783.35	-2966.15	13780.7	394407	0	0		1951.69	9312.21	124596	153449															1951.69	9312.21	124596	153449
9.1107	-450093		-308543	-450093	0	0	-20287.7	22697	1385.74	1347.66	-2149.83	4154.11	0.119716	-0.395539	6548.77	10741.8	3028.8	4968.07	8541.42	244458	0	0		1385.74	-4972.83	82442.8	68515.9															1385.74	-4972.83	82442.8	68515.9
9.1077	-452840		-309250	-452840	0	0	-24170.6	-18507.5	-2197.06	1461.98	-4254.58	-1801.92	0.314459	-0.476806	-16425.1	5704.83	-7555.56	2624.22	6034.91	172721	0	0		-2197.06	-9841.37	216553	-170918															-2197.06	-9841.37	216553	-170918
9.1046	-450229		-311532	-450229	0	0	16620.6	-25504.9	-1537.2	-2939.4	1451.32	-4327.25	0.503496	-0.524106	-4998.86	-21552.6	-2286.98	-9860.29	6565.38	187903	0	0		-1537.2	3357.08	346734	-51734.7															-1537.2	3357.08	346734	-51734.7
9.1016	-442381		-315188	-442381	0	0	26692.2	14637.9	2236.79	-1238.1	4372.26	1100.16	0.414115	-0.387372	16724	-4278.02	7609.41	-1946.5	9912.63	283702	0	0		2236.79	10113.6	285181	172136															2236.79	10113.6	285181	172136
9.0985	-429961		-319818	-429961	0	0	-12570.9	27725.7	800.036	1649.36	-750.537	4389.93	0.33477	-0.239478	2431.34	12292.2	1100.18	5562.23	15401	440780	0	0		800.036	-1736.08	230541	24887.7															800.036	-1736.08	230541	24887.7
9.0955	-414074		-324867	-414074	0	0	-28599.5	-10431.4	-2517.06	650.015	-4380.72	-404.476	0.556135	-0.199729	-17988.6	-89.1322	-8094.88	-40.1095	22046.6	630979	0	0		-2517.06	-10133.1	382984	-183118															-2517.06	-10133.1	382984	-183118
9.0924	-396100		-329682	-396100	0	0	8231.85	-29308.4	-603.599	-3259.82	63.9706	-4345.23	0.747997	-0.149923	1763.42	-23156.7	789.129	-10362.6	28750.9	822859	0	0		-603.599	147.972	515111	17851.3															-603.599	147.972	515111	17851.3
9.0894	-377535		-333604	-377535	0	0	29848.4	5984.83	2470.26	-287.376	4284.23	-269.06	0.578524	-0.0307449	17452	2544.68	7766.15	1132.38	34501.8	987450	0	0		2470.26	9909.94	398402	175681															2470.26	9909.94	398402	175681
9.0864	-359820		-336051	-359820	0	0	-3703.31	30216.4	-54.6629	1642.95	592.769	4198.59	0.381861	0.0669315	-3436.58	11290.6	-1520.69	4996.08	38542.6	1.1031e+06	0	0		-54.6629	1371.15	262969	-34400.1															-54.6629	1371.15	262969	-34400.1
9.0833	-344201		-336619	-344201	0	0	-30410.2	-1400.45	-2166.23	-10.7242	-4089.33	905.396	0.504419	0.114303	-15179.4	-4182.4	-6678.96	-1840.26	40481.8	1.1586e+06	0	0		-2166.23	-9459.13	347370	-151088															-2166.23	-9459.13	347370	-151088
9.0803	-331624		-335131	-331624	0	0	-910.479	-30428.9	-169.881	-2641.87	-1205.28	-3957.61	0.622847	0.146761	3898.68	-19086.1	1705.67	-8350.18	40325.6	1.15413e+06	0	0		-169.881	-2787.95	428925	38584.8															-169.881	-2787.95	428925	38584.8
9.0772	-322678		-331673	-322678	0	0	30272.1	-3216.16	1833.89	-44.6183	3804.66	-1490.85	0.421835	0.153568	13263.7	3292.13	5769.73	1432.08	38433.9	1.09999e+06	0	0		1833.89	8800.65	290498	130520															1833.89	8800.65	290498	130520
9.0742	-317577		-326563	-317577	0	0	5503.31	29940.9	-159.888	1229.97	1760.66	3631.87	0.256935	0.168581	-3633.47	8620.63	-1571.47	3728.42	35416	1.01362e+06	0	0		-159.888	4072.62	176939	-35549															-159.888	4072.62	176939	-35549
9.0711	-316209		-320312	-316209	0	0	-29437.2	7758.74	-2030.98	-16.653	-3440.69	2013.38	0.437606	0.260913	-14906.2	-4285.25	-6409.68	-1842.66	31990.1	915566	0	0		-2030.98	-7958.74	301359	-144996															-2030.98	-7958.74	301359	-144996
9.0681	-318207		-313528	-318207	0	0	-9969.46	-28763.8	-208.546	-2640.54	-2247.8	-3232.68	0.580848	0.339374	3970.92	-20090.8	1697.57	-8588.8	28837.6	825340	0	0		-208.546	-5199.43	400003	38401.4															-208.546	-5199.43	400003	38401.4
9.065	-323057		-306830	-323057	0	0	27924.6	-12122.7	1787.21	-20.8515	3009.45	-2462.85	0.359061	0.286917	13504.8	3659.24	5739.56	1555.18	26480.5	757879	0	0		1787.21	6961.24	247268	129837															1787.21	6961.24	247268	129837
9.062	-330203		-300776	-330203	0	0	14206.1	26924.5	-366.756	1102.26	2657.6	2772.72	0.141115	0.267529	-5198.39	7600.02	-2196.32	3211.01	25201.8	721283	0	0		-366.756	6147.36	97179.5	-49683.9															-366.756	6147.36	97179.5	-49683.9
9.059	-339139		-295792	-339139	0	0	-25769.3	16207.7	-1949.1	-454.147	-2524.24	2831.25	0.252588	0.463224	-14016.8	-7843.1	-5887.05	-3294.1	25019.6	716067	0	0		-1949.1	-5838.87	173945	-133174															-1949.1	-5838.87	173945	-133174
9.0559	-349457		-292150	-349457	0	0	-18115.8	-24465.5	405.104	-2719.03	-2983.16	-2265.79	0.352899	0.643423	9348.64	-20290	3903.06	-8471.08	25712.6	735903	0	0		405.104	-6900.42	243025	88292.8															405.104	-6900.42	243025	88292.8
9.0529	-360853		-289973	-360853	0	0	23020.8	-19919.5	1934.18	677.977	1999.21	-3112.83	0.128331	0.538938	13689.7	9850.49	5681.22	4087.95	26888.6	769560	0	0		1934.18	4624.41	88375.4	128517															1934.18	4624.41	88375.4	128517
9.0498	-373087		-289243	-373087	0	0	21608.5	21443.4	-1090.74	1038.29	3219.91	1726.35	-0.12883	0.391532	-11179.6	5697.85	-4611.58	2350.36	28077.2	803576	0	0		-1090.74	7448.05	-88719.4	-104321															-1090.74	7448.05	-88719.4	-104321
9.0468	-385922		-289840	-385922	0	0	-19742.4	23172.9	-1451.28	-1151.5	-1449.06	3304.21	-0.130732	0.496554	-8925.62	-12832.6	-3659.51	-5261.36	28830.3	825132	0	0		-1451.28	-3351.85	-90029	-82783.3															-1451.28	-3351.85	-90029	-82783.3
9.0437	-399061		-291572	-399061	0	0	-24603.8	-17927.6	967.995	-1828.46	-3365.68	-1169.2	-0.0882358	0.573917	12459.9	-12538.7	5077.41	-5109.5	28813.6	824652	0	0		967.995	-7785.22	-60763.8	114858															967.995	-7785.22	-60763.8	114858
9.0407	-412099		-294209	-412099	0	0	16009.5	-25892.8	905.668	964.052	888.596	-3404.42	-0.200107	0.318258	5036.97	10276.5	2039.97	4161.99	27872.7	797725	0	0		905.668	2055.43	-137805	46147.1															905.668	2055.43	-137805	46147.1
9.0376	-424532		-297502	-424532	0	0	27032.7	13999.2	-1042.54	129.795	3420.68	609.06	-0.288862	0.0893767	-9059.92	-1627.75	-3646.62	-655.167	26068.2	746079	0	0		-1042.54	7912.45	-198926	-82491.7															-1042.54	7912.45	-198926	-82491.7
9.0346	-435802		-301200	-435802	0	0	-11908.2	28016.8	-805.479	-867.88	-332.355	3414.85	-0.229022	0.258165	-4505.7	-9490.74	-1802.28	-3796.3	23670.5	677457	0	0		-805.479	-768.776	-157717	-40770.2															-805.479	-768.776	-157717	-40770.2
9.0315	-445377		-305070	-445377	0	0	-28839.4	-9748.56	619.155	-1501.88	-3387.47	-60.1907	-0.174845	0.446471	9394.87	-11171.5	3734.46	-4440.66	21117.7	604395	0	0		619.155	-7835.63	-120407	84478.9															619.155	-7835.63	-120407	84478.9
9.0285	-452848		-308914	-452848	0	0	7532.74	-29495.8	897.195	647.043	-205.784	-3339.19	-0.209535	0.255773	5965.87	8107.07	2356.52	3202.29	18938	542011	0	0		897.195	-476.003	-144297	53307.9															897.195	-476.003	-144297	53307.9
9.0255	-458029		-312569	-458029	0	0	29982.2	5273.51	-764.847	349.268	3270.81	-463.995	-0.244077	0.0721588	-7698.5	876.341	-3021.66	343.964	17648.2	505096	0	0		-764.847	7565.77	-168084	-68354.4															-764.847	7565.77	-168084	-68354.4
9.0224	-461000		-315932	-461000	0	0	-2983.88	30295.9	-1088.11	-677.559	712.955	3183.22	-0.275589	0.280102	-7663.62	-9184.99	-2988.81	-3582.15	17642.5	504933	0	0		-1088.11	1649.15	-189785	-67611.2															-1088.11	1649.15	-189785	-67611.2
9.0194	-462109		-318946	-462109	0	0	-30434.9	-677.068	686.263	-1705.79	-3077.45	951.266	-0.359941	0.443026	11254.7	-13239.8	4361.21	-5130.41	19092	546419	0	0		686.263	-7118.51	-247874	98656.8															686.263	-7118.51	-247874	98656.8
9.0163	-461921		-321607	-461921	0	0	-1633.65	-30398.6	960.431	1140.11	-1177.64	-2954.61	-0.444778	0.147784	5219.05	13279.2	2009.34	5112.5	21876.7	626117	0	0		960.431	-2724.01	-306298	45454.1															960.431	-2724.01	-306298	45454.1
9.0133	-461098		-323935	-461098	0	0	30187.1	-3934.96	-1630.54	235.299	2815.91	-1390.88	-0.49866	-0.162745	-15693.5	-2950.61	-6002.76	-1128.61	25569.4	731803	0	0		-1630.54	6513.53	-343404	-135791															-1630.54	6513.53	-343404	-135791
9.0102	-460264		-325967	-460264	0	0	6213.58	29801.6	-729.698	-1589.12	1589.92	2662.63	-0.560585	-0.0606879	-1674.65	-17083.4	-636.366	-6491.7	29485.3	843878	0	0		-729.698	3677.68	-386049	-14395.5															-729.698	3677.68	-386049	-14395.5
9.0072	-459858		-327729	-459858	0	0	-29244.4	8456.4	1261.29	-1053.53	-2496.14	1773.82	-0.535036	0.0418525	15292.9	-5748.43	5773.06	-2170.03	32796.5	938644	0	0		1261.29	-5773.87	-368454	130595															1261.29	-5773.87	-368454	130595
9.0041	-460026		-329224	-460026	0	0	-10650.5	-28518.6	68.2535	1222.35	-1941.75	-2317.85	-0.32438	-0.242299	-3455.22	11831.5	-1295.71	4436.8	34696.1	993012	0	0		68.2535	-4491.51	-223385	-29310.8															68.2535	-4491.51	-223385	-29310.8
9.0011	-460555		-330430	-460555	0	0	27628.5	-12783.2	-1350.19	-734.896	2129.22	-2093.03	-0.149949	-0.492547	-10439.2	-11691.5	-3888.59	-4355.09	34582.9	989773	0	0		-1350.19	4925.15	-103263	-87965.6															-1350.19	4925.15	-103263	-87965.6
8.9981	-460894		-331306	-460894	0	0	14842.2	26579.2	115.705	-1166.21	2227.07	1931.76	-0.229551	-0.324539	5218.94	-10918.2	1931.01	-4039.72	32225.1	922290	0	0		115.705	5151.49	-158081	43682.2															115.705	5151.49	-158081	43682.2
8.995	-460238		-331818	-460238	0	0	-25376.7	16815.7	801.16	-514.363	-1726.98	2343.47	-0.30551	-0.116729	9715.71	-2175.17	3570.52	-799.374	27861.4	797400	0	0		801.16	-3994.71	-210390	80770.4															801.16	-3994.71	-210390	80770.4
8.992	-457678		-331959	-457678	0	0	-18692.3	-24027.9	-56.9065	726.707	-2441.91	-1516.41	-0.116555	-0.225218	-3232.83	7010.42	-1179.98	2558.8	22207.4	635583	0	0		-56.9065	-5648.43	-80265.9	-26693															-56.9065	-5648.43	-80265.9	-26693
8.9889	-452386		-331770	-452386	0	0	22540.7	-20461.2	-874.381	-475.849	1301.59	-2522.23	0.00771072	-0.350648	-7000.88	-8061.63	-2537.82	-2922.34	16352.5	468014	0	0		-874.381	3010.74	5310.01	-57409.2															-874.381	3010.74	5310.01	-57409.2
8.9859	-443801		-331361	-443801	0	0	22112.2	20923.6	-343.787	-875.819	2584.41	1084.04	-0.234	-0.240733	-137.255	-10219.3	-49.4118	-3678.93	11558.5	330807	0	0		-343.787	5978.05	-161145	-1117.77															-343.787	5978.05	-161145	-1117.77
8.9828	-431786		-330907	-431786	0	0	-19185.9	23635.7	840.123	-933.051	-865.258	2628.51	-0.415194	-0.182945	12289.9	-6303.46	4393.64	-2253.49	8997.62	257514	0	0		840.123	-2001.45	-285925	99390.5															840.123	-2001.45	-285925	99390.5
8.9798	-416736		-330638	-416736	0	0	-25023	-17337.6	159.963	1070.23	-2654.77	-646.704	-0.149582	-0.366698	-2614.66	11769.3	-928.204	4178.1	9485.77	271485	0	0		159.963	-6140.81	-103010	-20997.3															159.963	-6140.81	-103010	-20997.3
8.9767	-399602		-330818	-399602	0	0	15389.4	-26266.1	-1347.2	-505.873	429.802	-2663.51	0.105559	-0.522833	-12108.3	-10818.7	-4268.17	-3813.61	13272.8	379871	0	0		-1347.2	994.185	72693.8	-96552.3															-1347.2	994.185	72693.8	-96552.3
8.9737	-381842		-331700	-381842	0	0	27357.9	13352.6	-61.2641	-1291.51	2655.16	215.921	-0.062218	-0.481356	4725.18	-13999.6	1653.81	-4899.87	19944.6	570821	0	0		-61.2641	6141.71	-42846.6	37411.6															-61.2641	6141.71	-42846.6	37411.6
8.9706	-365275		-333505	-365275	0	0	-11238.7	28292	1092.93	-383.235	-6.3671	2630.28	-0.146706	-0.415165	13394.6	515.331	4654.63	179.077	28467.5	814746	0	0		1092.93	-14.7279	-101030	105295															1092.93	-14.7279	-101030	105295
8.9676	-351880		-336377	-351880	0	0	-29063	-9060.16	-624.035	1124.36	-2589.51	197.622	0.272535	-0.413401	-11666.2	9545.45	-4024.83	3293.18	37372.5	1.06961e+06	0	0		-624.035	-5989.85	187682	-91047.4															-624.035	-5989.85	187682	-91047.4
8.9646	-343534		-340358	-343534	0	0	6829.36	-29666.6	-1202.54	-1380.87	-394.885	-2533.58	0.604324	-0.38045	-7159.5	-20526.4	-2452.13	-7030.3	45045.9	1.28923e+06	0	0		-1202.54	-913.417	416169	-55470.7															-1202.54	-913.417	416169	-55470.7
8.9615	-341747		-345382	-341747	0	0	30099.1	4559.2	704.808	-975.021	2463.3	-584.344	0.359773	-0.310473	12244.4	-7704.7	4163.09	-2619.6	50060.2	1.43274e+06	0	0		704.808	5697.92	247759	94175															704.808	5697.92	247759	94175
8.9585	-347432		-351269	-347432	0	0	-2262.77	30358.3	645.613	138.398	765.01	2379.57	0.131767	-0.228953	6652.45	4518.29	2245.2	1524.92	51473.5	1.47318e+06	0	0		645.613	1769.56	90741.8	50789.7															645.613	1769.56	90741.8	50789.7
8.9554	-360739		-357748	-360739	0	0	-30442.4	46.6982	-873.223	579.037	-2283.33	935.984	0.416414	-0.0828964	-12672.8	2543.01	-4245.39	851.91	49025.9	1.40313e+06	0	0		-873.223	-5281.63	286765	-96036.8															-873.223	-5281.63	286765	-96036.8
8.9524	-381015		-364481	-381015	0	0	-2355.9	-30351.2	-597.632	-1375.34	-1096.47	-2175.59	0.614522	0.0350115	-385.112	-18733.9	-128.05	-6229.03	43188.6	1.23607e+06	0	0		-597.632	-2536.26	423192	-2896.67															-597.632	-2536.26	423192	-2896.67
8.9493	-406870		-371098	-406870	0	0	30085	-4651.53	462.225	-397.235	2057.39	-1245.76	0.249938	-0.0417389	7325.25	-2418.31	2417.33	-798.042	35052.7	1.00322e+06	0	0		462.225	4759	172121	54683.5															462.225	4759	172121	54683.5
8.9463	-436373		-377242	-436373	0	0	6920.34	29645.5	226.868	-283.8	1383.25	1929.82	-0.0414839	-0.147294	4079.5	-2249.13	1336.04	-736.59	26085.7	746579	0	0		226.868	3199.62	-28568	30223.1															226.868	3199.62	-28568	30223.1
8.9432	-467317		-382593	-467317	0	0	-29035.1	9149.28	-405.929	427.68	-1793.99	1508.44	0.249985	-0.0282018	-7000.29	3106.02	-2275.1	1009.46	17813.5	509828	0	0		-405.929	-4149.72	172153	-51466															-405.929	-4149.72	172153	-51466
8.9402	-497512		-386900	-497512	0	0	-11325.5	-28257.3	-737.64	-1019.8	-1620.93	-1651.02	0.537871	0.0812914	-3794.58	-16119.5	-1223.75	-5198.53	11502.6	329209	0	0		-737.64	-3749.42	370407	-27683															-737.64	-3749.42	370407	-27683
8.9372	-525051		-389999	-525051	0	0	27316.8	-13436.4	315.807	-762.509	1502.04	-1720.43	0.342446	-0.115413	7803.77	-7753.97	2497.21	-2481.27	7915.26	226537	0	0		315.807	3474.4	235826	56490.4															315.807	3474.4	235826	56490.4
8.9341	-548481		-391817	-548481	0	0	15469.9	26218.8	673.019	-184.859	1806.72	1348.19	0.190232	-0.24427	9347.35	1208.82	2967.79	383.799	7191.44	205821	0	0		673.019	4179.17	131004	67135.6															673.019	4179.17	131004	67135.6
8.9311	-566879		-392373	-566879	0	0	-24969.7	17414.3	-764.552	746.047	-1190.58	1879.7	0.467121	0.110872	-13594.6	5366.15	-4282.31	1690.34	8879.13	254123	0	0		-764.552	-2753.96	321684	-96872.1															-764.552	-2753.96	321684	-96872.1
8.928	-579822		-391774	-579822	0	0	-19258.3	-23576.7	-728.487	-1598.65	-1939.36	-1030.32	0.634486	0.487234	-731.741	-24342.4	-228.669	-7607.01	12096.7	346211	0	0		-728.487	-4485.97	436941	-5172.83															-728.487	-4485.97	436941	-5172.83
8.925	-587273		-390198	-587273	0	0	22047.9	-20991.3	955.397	-364.439	868.495	-1985.76	0.330695	0.336491	14354.5	477.198	4449.9	147.931	15782	451686	0	0		955.397	2008.93	227734	100663															955.397	2008.93	227734	100663
8.9219	-589454		-387883	-589454	0	0	22603.4	20392	16.0598	283.184	2019.06	706.142	0.0507939	0.122491	-1349.72	3804.49	-415.038	1169.88	18962.7	542717	0	0		16.0598	4670.33	34979.3	-9388.76															16.0598	4670.33	34979.3	-9388.76
8.9189	-586711		-385111	-586711	0	0	-18618.5	24085.2	-910.334	40.9916	-544.276	2039.49	0.129961	0.41167	-12334.8	-4534.58	-3762.12	-1383.05	20981.9	600509	0	0		-910.334	-1258.98	89497.8	-85104.6															-910.334	-1258.98	89497.8	-85104.6
8.9158	-579448		-382185	-579448	0	0	-25428.1	-16737.8	-109.246	-1426.82	-2047.37	-383.863	0.177773	0.663573	6586.31	-19849	1992.36	-6004.31	21627.9	618997	0	0		-109.246	-4735.82	122424	45070.1															-109.246	-4735.82	122424	45070.1
8.9128	-568108		-379413	-568108	0	0	14760.6	-26624.6	545.673	140.713	225.824	-2043.07	-0.0388772	0.271383	6651.6	5040.87	1995.48	1512.26	21141.8	605085	0	0		545.673	522.358	-26772.9	45140.6															545.673	522.358	-26772.9	45140.6
8.9097	-553219		-377073	-553219	0	0	27667.6	12698.4	-362.316	-283.497	2027.02	71.0249	-0.183419	-0.133433	-3380.38	-6020.88	-1005.66	-1791.21	20111.4	575595	0	0		-362.316	4688.73	-126312	-22749.6															-362.316	4688.73	-126312	-22749.6
8.9067	-535452		-375395	-535452	0	0	-10562.9	28551.2	-312.504	-162.191	79.7214	1999.71	-0.0871986	0.152798	-3441.49	-4103.62	-1015.24	-1210.57	19283.8	551907	0	0		-312.504	184.405	-60049.6	-22966.2															-312.504	184.405	-60049.6	-22966.2
8.9037	-515682		-374534	-515682	0	0	-29270.2	-8366.64	-118.595	-991.941	-1961.7	225.661	0.0022579	0.505915	4166.72	-14827.1	1218.77	-4336.93	19348.6	553762	0	0		-118.595	-4537.64	1554.91	27570.2															-118.595	-4537.64	1554.91	27570.2
8.9006	-495006		-374548	-495006	0	0	6122.12	-29820.5	408.867	-56.5499	-366.1	-1913.55	-0.0109268	0.211579	6242.49	1621.15	1810.32	470.135	20748.1	593816	0	0		408.867	-846.835	-7524.8	40952.1															408.867	-846.835	-7524.8	40952.1
8.8976	-474710		-375392	-474710	0	0	30199	3842.32	-54.5248	-173.434	1855.91	-500.407	-0.00389888	-0.0945007	245.36	-2868.81	70.541	-824.783	23557.8	674232	0	0		-54.5248	4292.94	-2684.97	1595.74															-54.5248	4292.94	-2684.97	1595.74
8.8945	-456172		-376918	-456172	0	0	-1540.38	30403.5	-515.36	146.957	628.013	1789.41	-0.0168743	0.282083	-8550.31	-947.552	-2436.84	-270.052	27464.2	786032	0	0		-515.36	1452.67	-11620.5	-55124.8															-515.36	1452.67	-11620.5	-55124.8
8.8915	-440729		-378883	-440729	0	0	-30432.7	770.438	-290.902	-1223.56	-1714.75	748.412	-0.1191	0.661571	3114.83	-20225.2	879.94	-5713.61	31838	911212	0	0		-290.902	-3966.42	-82018.4	19905.5															-290.902	-3966.42	-82018.4	19905.5
8.8884	-429517		-380975	-429517	0	0	-3076.82	-30286.6	712.221	36.2555	-861.16	-1632.61	-0.197395	0.332126	10666.3	4956.54	2986.57	1387.83	35882.1	1.02695e+06	0	0		712.221	-1991.97	-135937	67560.5															712.221	-1991.97	-135937	67560.5
8.8854	-423343		-382853	-423343	0	0	29965.9	-5365.47	-443.574	176.783	1543.71	-965.878	-0.257995	-0.0469053	-7982.71	-21.2992	-2215.2	-5.91054	38813.4	1.11085e+06	0	0		-443.574	3570.79	-177669	-50111.1															-443.574	3570.79	-177669	-50111.1
8.8823	-422579		-384173	-422579	0	0	7623.19	29472.6	-740.443	-434.984	1062.25	1448.78	-0.438979	0.189221	-8923.25	-11495.4	-2453.89	-3161.23	40036	1.14584e+06	0	0		-740.443	2457.11	-302304	-55510.6															-740.443	2457.11	-302304	-55510.6
8.8793	-427123		-384642	-427123	0	0	-28809.3	9836.99	322.5	-1158.66	-1348.53	1150.01	-0.562667	0.379366	12478.3	-16464.2	3400.32	-4486.5	39266.1	1.12381e+06	0	0		322.5	-3119.31	-387482	76920.2															322.5	-3119.31	-387482	76920.2
8.8763	-436423		-384051	-436423	0	0	-11994.1	-27980.1	367.519	565.493	-1228.96	-1243.7	-0.377796	-0.0778134	2354.09	11504.1	635.604	3106.1	36583.3	1.04703e+06	0	0		367.519	-2842.73	-260170	14378.3															367.519	-2842.73	-260170	14378.3
8.8732	-449552		-382305	-449552	0	0	26989.6	-14082.1	-835.658	-307.298	1135	-1298.95	-0.184609	-0.482024	-11770.4	-10410	-3148.59	-2784.67	32403.7	927404	0	0		-835.658	2625.39	-127131	-71225.7															-835.658	2625.39	-127131	-71225.7
8.8702	-465321		-379429	-465321	0	0	16088.9	25843.6	-226.691	-650.348	1359.91	1023.15	-0.336195	-0.225288	413.24	-12313.1	109.509	-3262.98	27383.7	783728	0	0		-226.691	3145.63	-231522	2477.25															-226.691	3145.63	-231522	2477.25
8.8671	-482408		-375565	-482408	0	0	-24548.6	18003	321.549	-650.387	-908.845	1411.77	-0.42937	0.0486491	9664.62	-8924.23	2536.96	-2342.61	22282.6	637733	0	0		321.549	-2102.27	-295687	57389.8															321.549	-2102.27	-295687	57389.8
8.8641	-499489		-370951	-499489	0	0	-19813.4	-23112.2	-85.4774	350.753	-1454.57	-792.778	-0.0560212	-0.210606	-3757.61	5467.6	-976.978	1421.58	17816.1	509901	0	0		-85.4774	-3364.59	-38579.2	-22100.7															-85.4774	-3364.59	-38579.2	-22100.7
8.861	-515343		-365875	-515343	0	0	21542.6	-21509.6	-479.735	-595.525	675.613	-1488.34	0.210446	-0.417859	-4454.42	-13528.4	-1147.01	-3483.55	14531.6	415898	0	0		-479.735	1562.78	144924	-25947.1															-479.735	1562.78	144924	-25947.1
8.858	-528938		-360642	-528938	0	0	23081.8	19848.8	-196.775	-272.588	1513.19	558.001	-0.17295	-0.116364	-1682.29	-6118.74	-428.985	-1560.28	12729.3	364315	0	0		-196.775	3500.2	-119102	-9704.25															-196.775	3500.2	-119102	-9704.25
8.8549	-539490		-355524	-539490	0	0	-18040.7	24521	44.6775	-869.658	-440.567	1529.27	-0.532867	0.124299	6565.34	-15308.9	1657.75	-3865.49	12440.6	356053	0	0		44.6775	-1019.09	-366960	37500.7															44.6775	-1019.09	-366960	37500.7
8.8519	-546497		-350738	-546497	0	0	-25818.9	-16128.5	277.229	266.174	-1536.74	-323.914	-0.207682	-0.129432	3274.58	6691.39	818.646	1672.85	13460.8	385253	0	0		277.229	-3554.67	-143021	18518.9															277.229	-3554.67	-143021	18518.9
8.8488	-549748		-346428	-549748	0	0	14123.5	-26968	-622.396	-225.304	208.621	-1535.82	0.0899909	-0.417476	-9987.51	-8323.08	-2471.91	-2059.96	15422.4	441392	0	0		-622.396	482.565	61972.5	-55918.1															-622.396	482.565	61972.5	-55918.1
8.8458	-549319		-342679	-549319	0	0	27961.7	12037	-455.507	-615.181	1526.77	95.2364	-0.322228	-0.382831	-4401.91	-14583.3	-1078.47	-3572.9	17886.8	511926	0	0		-455.507	3531.59	-221903	-24396.5															-455.507	3531.59	-221903	-24396.5
8.8428	-545535		-339528	-545535	0	0	-9881.17	28794.2	519.874	-930.334	15.7152	1509.84	-0.612531	-0.3507	16150.6	-14172	3916.53	-3436.71	20434.5	584841	0	0		519.874	36.3512	-421821	88597.6															519.874	36.3512	-421821	88597.6
8.8397	-538916		-336997	-538916	0	0	-29460.8	-7668.39	101.621	787.748	-1485.35	123.74	-0.0240675	-0.532349	-3373.21	15868	-809.571	3808.32	22732	650595	0	0		101.621	-3435.8	-16574.2	-18313.7															101.621	-3435.8	-16574.2	-18313.7
8.8367	-530104		-335115	-530104	0	0	5411.43	-29957.7	-1079.15	-612.484	-228.371	-1453.63	0.525021	-0.659902	-16928	-19299.4	-4020.4	-4583.61	24567.9	703140	0	0		-1079.15	-528.251	361557	-90947.2															-1079.15	-528.251	361557	-90947.2
8.8336	-519778		-333927	-519778	0	0	30281.8	3123.27	72.5653	-875.961	1415.03	-329.175	0.185263	-0.575945	7408.94	-16862	1741.1	-3962.58	25855.8	739999	0	0		72.5653	3273.13	127582	39386.2															72.5653	3273.13	127582	39386.2
8.8306	-508575		-333496	-508575	0	0	-817.12	30431.5	495.424	-336.79	425.745	1369.91	-0.1217	-0.399469	12255.9	-3377.09	2849.49	-785.174	26611.5	761627	0	0		495.424	984.801	-83808.9	64459.6															495.424	984.801	-83808.9	64459.6
8.8275	-497028		-333882	-497028	0	0	-30405.8	1493.74	-490.129	499.737	-1318.68	517.707	0.450956	-0.201925	-13410	6813.29	-3084.31	1567.06	26917.6	770389	0	0		-490.129	-3050.27	310552	-69771.6															-490.129	-3050.27	310552	-69771.6
8.8245	-485541		-335113	-485541	0	0	-3795.99	-30204.9	-640.282	-1109.08	-604.717	-1261.74	0.912596	-0.0700773	-5580.89	-27298.8	-1269.65	-6210.48	26888.6	769558	0	0		-640.282	-1398.78	628462	-28721.4															-640.282	-1398.78	628462	-28721.4
8.8214	-474408		-337154	-474408	0	0	29829.9	-6076.37	338.092	-394.493	1199.52	-686.463	0.354098	-0.126233	9795.65	-5917.14	2204.02	-1331.36	26645.3	762595	0	0		338.092	2774.63	243850	49858.2															338.092	2774.63	243850	49858.2
8.8184	-463836		-339895	-463836	0	0	8321.73	29283	28.3441	-410.608	762.662	1132.44	-0.237851	-0.185213	3444.27	-8506.27	766.349	-1892.65	26304.5	752841	0	0		28.3441	1764.13	-163797	17335.9															28.3441	1764.13	-163797	17335.9
8.8154	-454022		-343141	-454022	0	0	-28567.3	10519.1	-106.591	105.149	-1060.97	833.064	0.110288	-0.0125092	-3019.04	1517.49	-664.189	333.847	25978.3	743506	0	0		-106.591	-2454.15	75950	-15024.9															-106.591	-2454.15	75950	-15024.9
8.8123	-445188		-346633	-445188	0	0	-12655.9	-27687	-424.19	-601.625	-897.453	-985.553	0.547985	0.0685909	-5036.17	-16040.2	-1095.37	-3488.73	25777.5	737758	0	0		-424.19	-2075.92	377371	-24778.8															-424.19	-2075.92	377371	-24778.8
8.8093	-437629		-350080	-437629	0	0	26647.2	-14719.8	-67.9348	-453.892	906.658	-955.64	0.214469	-0.274565	1673.48	-10473.3	359.798	-2251.76	25808	738632	0	0		-67.9348	2097.21	147695	8139.15															-67.9348	2097.21	147695	8139.15
8.8062	-431697		-353208	-431697	0	0	16698.8	25453.8	353.234	-582.906	1007.47	824.757	-0.0736676	-0.518276	11961.9	-10529.7	2541.91	-2237.56	26156.2	748598	0	0		353.234	2330.4	-50731.4	57501.7															353.234	2330.4	-50731.4	57501.7
8.8032	-427779		-355806	-427779	0	0	-24113.7	18581.6	-185.185	567.746	-740.328	1052.82	0.4436	-0.136038	-8169.04	11523.2	-1715.5	2419.87	26861.1	768772	0	0		-185.185	-1712.47	305487	-38807															-185.185	-1712.47	305487	-38807
8.8001	-426231		-357756	-426231	0	0	-20357.3	-22634.6	-862.207	-894.002	-1091.61	-653.848	0.94232	0.25455	-13421.4	-26511	-2784.95	-5501.03	27882.5	798006	0	0		-862.207	-2525.02	648931	-62999.5															-862.207	-2525.02	648931	-62999.5
8.7971	-427316		-359052	-427316	0	0	21025.1	-22015.7	378.989	-742.326	565.798	-1123.76	0.662444	0.00371844	14009.8	-14506	2872.02	-2973.72	29077.3	832201	0	0		378.989	1308.76	456194	64969.2															378.989	1308.76	456194	64969.2
8.794	-431149		-359803	-431149	0	0	23547.2	19294.4	412.164	-77.4338	1149.26	476.659	0.282153	-0.1844	10201.8	1101.88	2065.87	223.131	30197.8	864269	0	0		412.164	2658.39	194305	46732.9															412.164	2658.39	194305	46732.9
8.791	-437651		-360194	-437651	0	0	-17452.6	24943	-631.264	359.14	-386.907	1168.11	0.438358	0.395218	-17508.4	4036.38	-3501.68	807.275	30923	885024	0	0		-631.264	-894.963	301877	-79213.1															-631.264	-894.963	301877	-79213.1
8.7879	-446547		-360469	-446547	0	0	-26195	-15510.1	-417.401	-1200.72	-1180.35	-297.015	0.573299	0.872996	-1477.29	-31760.1	-291.764	-6272.62	30924.1	885055	0	0		-417.401	-2730.3	394804	-6600.12															-417.401	-2730.3	394804	-6600.12
8.7849	-457383		-360870	-457383	0	0	13478.3	-27296.1	528.34	-176.075	207.449	-1186.05	0.219651	0.407045	14071.3	-509.35	2743.9	-99.3233	29952.5	857249	0	0		528.34	479.854	151263	62071															528.34	479.854	151263	62071
8.7819	-469563		-361604	-469563	0	0	28239.9	11368.8	-126.031	-90.5852	1185.29	118.667	-0.112849	-0.0651261	-2446.45	-3122.12	-470.941	-601.008	27930.3	799372	0	0		-126.031	2741.73	-77713.9	-10653.4															-126.031	2741.73	-77713.9	-10653.4
8.7788	-482407		-362808	-482407	0	0	-9193.81	29021	-421.961	-42.8826	-31.1179	1178.23	-0.0269185	0.358842	-10166.5	-4080.33	-1931.63	-775.263	25014.3	715916	0	0		-421.961	-71.9795	-18537.5	-43696.3															-421.961	-71.9795	-18537.5	-43696.3
8.7758	-495225		-364534	-495225	0	0	-29634.8	-6965.81	-190.132	-777.91	-1165.01	54.7639	0.131523	0.673908	796.655	-20887.3	149.373	-3916.37	21610.4	618496	0	0		-190.132	-2694.82	90573.7	3379.03															-190.132	-2694.82	90573.7	3379.03
8.7727	-507378		-366746	-507378	0	0	4697.67	-30077.8	-26.7274	-124.656	-138.557	-1145.84	0.110003	-0.0100239	215.259	-3355.73	39.8229	-620.81	18321.1	524355	0	0		-26.7274	-320.5	75753.6	900.852															-26.7274	-320.5	75753.6	900.852
8.7697	-518355		-369329	-518355	0	0	30347.5	2402.46	-6.46422	-593.583	1120.91	-219.857	0.0944659	-0.511024	4094.52	-15281.4	747.25	-2788.85	15829.3	453038	0	0		-6.46422	2592.81	65054.2	16903.9															-6.46422	2592.81	65054.2	16903.9
8.7666	-527826		-372111	-527826	0	0	-93.3962	30442.3	-156.259	222.134	298.279	1090.49	0.153055	0.185157	-5650.9	4642.06	-1017.16	835.57	14739.1	421836	0	0		-156.259	689.955	105402	-23009.7															-156.259	689.955	105402	-23009.7
8.7636	-535690		-374895	-535690	0	0	-30361.7	2216.2	-522.212	-821.176	-1054.85	373.456	0.195006	0.847516	-7798.97	-25299.8	-1384.32	-4490.72	15411.1	441070	0	0		-522.212	-2440	134291	-31315.3															-522.212	-2440	134291	-31315.3
8.7605	-542078		-377473	-542078	0	0	-4513.03	-30106.1	261.287	-402.583	-445.046	-1014.28	0.23805	0.36206	9825.89	-8800.75	1719.53	-1540.13	17835.9	510467	0	0		261.287	-1029.45	163934	38898.3															261.287	-1029.45	163934	38898.3
8.7575	-547328		-379651	-547328	0	0	29677	-6783.84	112.109	-189.84	969.101	-512.731	0.171359	-0.10523	4371.55	-4285.39	754.092	-739.23	21586	617797	0	0		112.109	2241.65	118007	17058.6															112.109	2241.65	118007	17058.6
8.7545	-551901		-381259	-551901	0	0	9015.57	29076.9	-558.277	140.487	576.219	919.656	-0.163432	0.504649	-16147	-202.407	-2745	-34.4092	25870.2	740413	0	0		-558.277	1332.87	-112548	-62095.8															-558.277	1332.87	-112548	-62095.8
8.7514	-556269		-382152	-556269	0	0	-28309.2	11195.3	-254.486	-1131.06	-866.307	635.246	-0.431568	0.989155	1143.4	-32833.7	191.52	-5499.64	29687.3	849659	0	0		-254.486	-2003.87	-297200	4332.45															-254.486	-2003.87	-297200	4332.45
8.7484	-560767		-382206	-560767	0	0	-13310.6	-27378.3	397.376	18.6675	-689.576	-809.431	-0.255711	0.273086	10880.3	3366.02	1795.25	555.393	32050.6	917297	0	0		397.376	-1595.07	-176096	40611.1															397.376	-1595.07	-176096	40611.1
8.7453	-565460		-381317	-565460	0	0	26289.7	-15349.1	-412.871	-288.538	749.421	-739.006	-0.0868262	-0.470634	-9506.46	-11040.1	-1544.8	-1794.02	32232.3	922498	0	0		-412.871	1733.5	-59793.1	-34945.6															-412.871	1733.5	-59793.1	-34945.6
8.7423	-570059		-379405	-570059	0	0	17299.2	25049.6	-226.189	-389.965	783.365	686.682	-0.410038	-0.138376	-3627.07	-12665.1	-580.331	-2026.41	29965.4	857617	0	0		-226.189	1812.02	-282374	-13127.9															-226.189	1812.02	-282374	-13127.9
8.7392	-573910		-376416	-573910	0	0	-23665.1	19149.6	140.943	-639.592	-621.628	822.513	-0.577343	0.264981	8588.61	-17326.7	1352.71	-2728.96	25547.9	731188	0	0		140.943	-1437.9	-397589	30600.2															140.943	-1437.9	-397589	30600.2
8.7362	-576091		-372349	-576091	0	0	-20889.6	-22144.2	-148.849	166.886	-856.344	-554.681	0.033523	-0.216596	-5496.65	3782.28	-851.98	586.253	19815.8	567133	0	0		-148.849	-1980.83	23085.7	-19273															-148.849	-1980.83	23085.7	-19273
8.7331	-575582		-367273	-575582	0	0	20495.8	-22509.3	-295.293	-795.427	486.266	-884.787	0.549584	-0.635787	-3046.97	-25401.7	-464.663	-3873.76	13981.1	400143	0	0		-295.293	1124.79	378473	-10511.4															-295.293	1124.79	378473	-10511.4
8.7301	-571514		-361354	-571514	0	0	23999.2	18729.2	160.293	-71.9103	907.806	416.809	0.115792	-0.132378	5258.25	-1008.28	788.737	-151.241	9368.71	268135	0	0		160.293	2099.87	79740.6	17842.4															160.293	2099.87	79740.6	17842.4
8.727	-563397		-354858	-563397	0	0	-16854.6	25350.8	-282.427	-444.167	-346.736	925.396	-0.32061	0.425325	-5378.58	-15296.4	-793.341	-2256.23	7111.12	203522	0	0		-282.427	-802.043	-220789	-17946.5															-282.427	-802.043	-220789	-17946.5
8.724	-551311		-348158	-551311	0	0	-26556.4	-14883	-119.417	-260.204	-937.59	-276.467	0.192465	0.220772	-1825.42	-8727.35	-264.686	-1265.47	7875.85	225409	0	0		-119.417	-2168.76	132541	-5987.58															-119.417	-2168.76	132541	-5987.58
8.721	-535958		-341686	-535958	0	0	12825.6	-27608.9	20.6188	-569.504	206.415	-944.45	0.580064	-0.104945	4542.24	-17360.9	647.27	-2473.93	11693.4	334669	0	0		20.6188	477.463	399463	14642.2															20.6188	477.463	399463	14642.2
8.7179	-518618		-335901	-518618	0	0	28502.2	10694.2	-184.077	28.7261	946.074	136.982	-0.186268	0.0573333	-5922.21	-357.869	-829.109	-50.1017	17931.7	513209	0	0		-184.077	2188.38	-128274	-18755.6															-184.077	2188.38	-128274	-18755.6
8.7149	-500947		-331217	-500947	0	0	-8501.25	29231.4	-132.366	-806.52	-68.5571	942.589	-0.840981	0.201595	1256.48	-26296.9	172.767	-3615.82	25426.1	727701	0	0		-132.366	-158.581	-579144	3908.23															-132.366	-158.581	-579144	3908.23
8.7118	-484721		-327941	-484721	0	0	-29792	-6259.29	147.929	86.6056	-934.151	-1.51481	-0.158507	-0.0924534	4143.55	3746.52	559.38	505.78	32736.7	936932	0	0		147.929	-2160.81	-109156	12654															147.929	-2160.81	-109156	12654
8.7088	-471544		-326224	-471544	0	0	3981.26	-30181	-423.521	-507.01	-63.7894	-920.947	0.579604	-0.419729	-10360.3	-19164.1	-1372.74	-2539.24	38470.8	1.10104e+06	0	0		-423.521	-147.553	399146	-31053.4															-423.521	-147.553	399146	-31053.4
8.7057	-462616		-326027	-462616	0	0	30396.1	1680.28	18.1902	-413.294	903.187	-127.02	0.0828554	-0.445943	3267.79	-13415.7	424.812	-1744.04	41593.1	1.19041e+06	0	0		18.1902	2089.18	57058.6	9609.87															18.1902	2089.18	57058.6	9609.87
8.7027	-458586		-327128	-458586	0	0	630.38	30436	207.459	-366.403	187.865	881.107	-0.349743	-0.310023	9215.38	-10840.2	1174.96	-1382.12	41648.6	1.19199e+06	0	0		207.459	434.554	-240851	26579.3															207.459	434.554	-240851	26579.3
8.6996	-459524		-329160	-459524	0	0	-30300.4	2937.41	-437.066	221.165	-854.964	246.034	0.540862	-0.103039	-16085.7	4710.87	-2010.71	588.859	38845.2	1.11176e+06	0	0		-437.066	-1977.64	372466	-45485.2															-437.066	-1977.64	372466	-45485.2
8.6966	-465001		-331666	-465001	0	0	-5227.51	-29990.3	-293.17	-1124.4	-301.265	-825.033	1.317	0.125565	-3118.9	-40153.6	-382.065	-4918.81	33978.4	972472	0	0		-293.17	-696.862	906955	-8642.87															-293.17	-696.862	906955	-8642.87
8.6936	-474238		-334182	-474238	0	0	29507.3	-7487.48	550.714	-54.3892	791.608	-353.322	0.605694	0.201635	19382.1	1414.59	2325.86	169.75	28220.8	807686	0	0		550.714	1831.09	417113	52614.3															550.714	1831.09	417113	52614.3
8.6905	-486280		-336311	-486280	0	0	9704.31	28854.3	-264.972	-38.5338	401.998	754.995	-0.185357	0.252265	-9077.68	-2900.29	-1066.63	-340.785	22829.8	653396	0	0		-264.972	929.87	-127647	-24128.7															-264.972	929.87	-127647	-24128.7
8.6875	-500162		-337788	-500162	0	0	-28035	11865.2	-482.268	-245.505	-715.512	447.113	0.330539	0.549667	-15788.6	-11488	-1815.69	-1321.12	18849.7	539485	0	0		-482.268	-1655.07	227627	-41073.4															-482.268	-1655.07	227627	-41073.4
8.6844	-515012		-338511	-515012	0	0	-13957.7	-27054.1	90.0578	-910.705	-488.519	-673.485	0.822485	0.730317	8278.07	-32445.2	931.283	-3650.08	16878.7	483074	0	0		90.0578	-1130	566407	21067															90.0578	-1130	566407	21067
8.6814	-530099		-338553	-530099	0	0	25917.4	-15969.8	196.715	193.578	629.245	-526.095	0.0326155	0.334904	6193.66	8158.97	681.303	897.486	16957.8	485337	0	0		196.715	1455.52	22460.8	15412.1															196.715	1455.52	22460.8	15412.1
8.6783	-544821		-338142	-544821	0	0	17889.9	24631.2	-329.656	-397.705	559.752	583.128	-0.63738	-0.0465055	-10257.1	-16531.4	-1102.64	-1777.13	18602.6	532412	0	0		-329.656	1294.78	-438933	-24943.4															-329.656	1294.78	-438933	-24943.4
8.6753	-558660		-337599	-558660	0	0	-23203.1	19706.8	-208.678	-102.323	-535.466	589.429	0.081097	0.280361	-7406.73	-4907.09	-777.706	-515.245	20964.9	600022	0	0		-208.678	-1238.6	55847.7	-17592.8															-208.678	-1238.6	55847.7	-17592.8
8.6722	-571131		-337288	-571131	0	0	-21410.2	-21641.3	-227.119	-776.364	-615.092	-486.594	0.841267	0.596673	-5098.9	-30981	-522.637	-3175.56	23077.7	660491	0	0		-227.119	-1422.78	579341	-11822.8															-227.119	-1422.78	579341	-11822.8
8.6692	-581732		-337532	-581732	0	0	19954.8	-22990.2	245.647	-204.552	436.837	-636.736	0.398407	0.112462	10535.7	-6915.3	1053.57	-691.53	24118.9	690289	0	0		245.647	1010.46	274364	23833.2															245.647	1010.46	274364	23833.2
8.6661	-589940		-338561	-589940	0	0	24437.7	18153.3	33.3009	-141.147	654.383	386.514	-0.056723	-0.182191	1921.19	-5482.05	187.316	-534.5	23626.8	676205	0	0		33.3009	1513.67	-39062.5	4237.37															33.3009	1513.67	-39062.5	4237.37
8.6631	-595223		-340474	-595223	0	0	-16247.2	25744.4	-643.356	124.715	-335.937	668.079	0.535507	0.69372	-26559.9	2515.32	-2523.19	238.955	21615.1	618631	0	0		-643.356	-777.062	368779	-57078.2															-643.356	-777.062	368779	-57078.2
8.6601	-597098		-343213	-597098	0	0	-26902.7	-14247.4	-253.555	-1295.08	-677.894	-285.402	1.00094	1.48904	-5712.99	-54320	-528.452	-5024.6	18562.1	531253	0	0		-253.555	-1568.05	689300	-11954.3															-253.555	-1568.05	689300	-11954.3
8.657	-595199		-346581	-595199	0	0	12165.6	-27906	718.685	-11.0787	235.196	-683.919	0.337644	0.93472	30191.9	1949.1	2717.27	175.419	15280.1	437320	0	0		718.685	544.037	232519	61468.6															718.685	544.037	232519	61468.6
8.654	-589351		-350277	-589351	0	0	28748.4	10013.6	-347.276	169.515	686.267	185.589	-0.409303	0.357699	-15348.7	6184.72	-1343.01	541.163	12702.2	363542	0	0		-347.276	1587.42	-281868	-30380.8															-347.276	1587.42	-281868	-30380.8
8.6509	-579645		-353961	-579645	0	0	-7803.89	29425.2	-726.827	-357.974	-136.834	685.067	-0.298709	1.12062	-30643.4	-17534.8	-2604.69	-1490.46	11641.8	333191	0	0		-726.827	-316.513	-205707	-58921.9															-726.827	-316.513	-205707	-58921.9
8.6479	-566469		-357306	-566469	0	0	-29932.4	-5549.23	212.005	-1147.02	-680.464	-89.1684	-0.0891407	1.69732	12087	-50310.3	997.18	-4150.6	12582.8	360124	0	0		212.005	-1574	-61387	22557.6															212.005	-1574	-61387	22557.6
8.6448	-550520		-360067	-550520	0	0	3262.59	-30267.1	379.18	323.562	42.8113	-672.62	-0.44337	0.591955	16470.3	15350.8	1317.62	1228.07	15554	445158	0	0		379.18	99.0278	-305328	29806.5															379.18	99.0278	-305328	29806.5
8.6418	-532770		-362119	-532770	0	0	30427.4	957.155	-486.513	-289.591	661.705	-2.0374	-0.733887	-0.439903	-21909.2	-14087.6	-1697.97	-1091.79	20113.6	575655	0	0		-486.513	1530.6	-505393	-38410.5															-486.513	1530.6	-505393	-38410.5
8.6387	-514363		-363474	-514363	0	0	1353.8	30412.4	-251.128	-302.02	45.1966	647.901	-0.490802	0.353365	-11411.1	-14448.1	-855.834	-1083.6	25447.7	728321	0	0		-251.128	104.545	-337992	-19360.2															-251.128	104.545	-337992	-19360.2
8.6357	-496506		-364272	-496506	0	0	-30222	3656.95	0.513128	-772.428	-631.399	86.5043	-0.165315	1.20071	605.219	-36892.5	43.8783	-2674.7	30556.2	874527	0	0		0.513128	-1460.5	-113845	992.592															0.513128	-1460.5	-113845	992.592
8.6327	-480313		-364747	-480313	0	0	-5939.03	-29857.5	193.543	1.4621	-125.818	-612.393	-0.064593	0.302773	9423.67	130.41	659.657	9.12868	34480.4	986839	0	0		193.543	-291.032	-44482.1	14922.4															193.543	-291.032	-44482.1	14922.4
8.6296	-466683		-365175	-466683	0	0	29321	-8186.89	-102.243	-260.702	591.084	-163.013	-0.0477098	-0.454214	-5117.5	-12927.4	-345.431	-872.6	36520.7	1.04523e+06	0	0		-102.243	1367.25	-32855.5	-7814.15															-102.243	1367.25	-32855.5	-7814.15
8.6266	-456204		-365817	-456204	0	0	10387.6	28615.4	-470.77	67.391	197.984	567.674	-0.152022	0.776277	-23792.6	3713.44	-1546.52	241.373	36391.6	1.04154e+06	0	0		-470.77	457.96	-104690	-34984.5															-470.77	457.96	-104690	-34984.5
8.6235	-449123		-366874	-449123	0	0	-27745	12528.4	-244.718	-1134.48	-542.366	230.642	-0.371181	1.93388	-13929.9	-58305.7	-870.621	-3644.11	34281.3	981141	0	0		-244.718	-1254.56	-255615	-19694.7															-244.718	-1254.56	-255615	-19694.7
8.6205	-445388		-368447	-445388	0	0	-14597	-26714.7	617.652	-21.1312	-260.918	-515.362	-0.450335	0.970484	32499.7	-2135.6	1949.98	-128.136	30802.9	881587	0	0		617.652	-603.535	-310124	44111.4															617.652	-603.535	-310124	44111.4
8.6174	-444753		-370526	-444753	0	0	25530.4	-16581.5	-332.144	100.733	486.863	-288.756	-0.595463	-0.146263	-17627.7	6139.51	-1013.59	353.022	26848.1	768399	0	0		-332.144	1126.17	-410068	-22928.9															-332.144	1126.17	-410068	-22928.9
8.6144	-446906		-372990	-446906	0	0	18470.4	24198.9	-638.196	-353.012	314.116	457.066	-1.17634	0.587856	-35953	-17608.3	-1977.41	-968.457	23380.1	669145	0	0		-638.196	726.587	-810092	-44732															-638.196	726.587	-810092	-44732
8.6113	-451596		-375640	-451596	0	0	-22728.1	20252.9	236.676	-1039.41	-426.165	336.972	-1.52835	1.23052	9814.77	-58920.7	515.275	-3093.34	21210.3	607043	0	0		236.676	-985.77	-1.0525e+06	11656.3															236.676	-985.77	-1.0525e+06	11656.3
8.6083	-458715		-378215	-458715	0	0	-21918.7	-21126.2	282.616	374.163	-357.313	-394.346	-0.877644	-0.0785531	17577.2	20263.1	878.862	1013.15	20809.8	595582	0	0		282.616	-826.508	-604392	19881.1															282.616	-826.508	-604392	19881.1
8.6052	-468309		-380442	-468309	0	0	19402.6	-23458.1	-526.792	-392.12	361.793	-375.138	-0.160115	-1.24984	-32425.7	-20494.2	-1540.22	-973.476	22198.8	635335	0	0		-526.792	836.872	-110264	-34842															-526.792	836.872	-110264	-34842
8.6022	-480518		-382065	-480518	0	0	24862.4	17567.2	-90.4371	-298.476	390.457	328.683	-0.512175	-0.333284	-6879.02	-17283.7	-309.556	-777.767	24937.3	713712	0	0		-90.4371	903.174	-352711	-7002.61															-90.4371	903.174	-352711	-7002.61
8.5992	-495465		-382887	-495465	0	0	-15630.5	26123.4	-43.819	-545.463	-295.186	403.29	-0.828918	0.715375	-5731.59	-32835.8	-243.593	-1395.52	28221.5	807706	0	0		-43.819	-682.801	-570837	-5510.42															-43.819	-682.801	-570837	-5510.42
8.5961	-513116		-382788	-513116	0	0	-27233.8	-13603.8	-57.4129	-57.408	-413.668	-261.465	0.161847	0.03648	-3911.45	-3195.23	-156.458	-127.809	31064.3	889070	0	0		-57.4129	-956.866	111457	-3539.31															-57.4129	-956.866	111457	-3539.31
8.5931	-533158		-381749	-533158	0	0	11498.7	-28187.3	-42.749	-515.466	227.677	-421.628	0.904162	-0.589633	-6223.53	-32265.9	-233.383	-1209.97	32522.4	930801	0	0		-42.749	526.645	622654	-5279.45															-42.749	526.645	622654	-5279.45
8.59	-554924		-379854	-554924	0	0	28978.4	9327.26	-190.102	136.143	427.214	193.972	-0.248965	0.431716	-11241.3	10188.3	-393.447	356.589	31919	913531	0	0		-190.102	988.198	-171451	-8900.34															-190.102	988.198	-171451	-8900.34
8.587	-577394		-377282	-577394	0	0	-7102.11	29602.4	-340.143	-824.121	-160.495	430.477	-1.42216	1.32038	-28986.1	-51476.9	-942.049	-1673	29014.8	830412	0	0		-340.143	-371.243	-979375	-21310.5															-340.143	-371.243	-979375	-21310.5
8.5839	-599270		-374289	-599270	0	0	-30055.9	-4836.04	320.553	-159.653	-431.473	-127.381	-0.582887	0.542099	20140.8	-13474.4	604.224	-404.233	24087.2	689382	0	0		320.553	-998.049	-401407	13668.4															320.553	-998.049	-401407	13668.4
8.5809	-619119		-371174	-619119	0	0	2542.09	-30336.2	-141.401	-141.582	94.7622	-430.265	0.244803	-0.382553	-10982.9	-8398.88	-302.029	-230.969	17898.5	512259	0	0		-141.401	219.196	168585	-6832.33															-141.401	219.196	168585	-6832.33
8.5778	-635564		-368244	-635564	0	0	30441.6	233.489	-452.239	-123.174	426.918	62.7641	-1.07842	-0.129975	-32798.4	-4208.43	-819.96	-105.211	11556.7	330756	0	0		-452.239	987.514	-742656	-18548.7															-452.239	987.514	-742656	-18548.7
8.5748	-647483		-365768	-647483	0	0	2076.46	30371.6	8.26397	-891.17	-31.5062	421.505	-2.10397	0.137659	-8549.71	-63615	-192.369	-1431.34	6295.4	180176	0	0		8.26397	-72.8776	-1.4489e+06	-4351.66															8.26397	-72.8776	-1.4489e+06	-4351.66
8.5718	-654183		-363949	-654183	0	0	-30126.5	4374.43	156.713	187.88	-414.099	-1.10284	-0.37965	-0.452696	13417.8	11977.4	268.357	239.548	3217.05	92072.8	0	0		156.713	-957.862	-261447	6070.62															156.713	-957.862	-261447	6070.62
8.5687	-655518		-362905	-655518	0	0	-6647.2	-29707.9	-387.886	-512.548	-28.3364	-404.78	1.32682	-0.865382	-34528.3	-33664.6	-604.245	-589.131	3053.63	87395.8	0	0		-387.886	-65.5456	913718	-13668.9															-387.886	-65.5456	913718	-13668.9
8.5657	-651928		-362659	-651928	0	0	29118	-8881.66	40.4358	-177.531	393.63	-56.7071	0.16429	-0.427343	988.271	-13902.6	14.8241	-208.539	5995.28	171587	0	0		40.4358	910.513	113138	335.342															40.4358	910.513	113138	335.342
8.5626	-644370		-363153	-644370	0	0	11064.9	28360.4	-176.04	-404.128	83.9091	380.735	-1.10945	0.217858	-18454.6	-29053.9	-230.682	-363.174	11625.6	332727	0	0		-176.04	194.092	-764028	-5218.37															-176.04	194.092	-764028	-5218.37
8.5596	-634176		-364278	-634176	0	0	-27439.3	13184.4	-202.705	-208.382	-366.188	109.847	0.351247	0.674423	-18529.9	-13874.7	-185.299	-138.747	18980.5	543227	0	0		-202.705	-847.036	241887	-4191.72															-202.705	-847.036	241887	-4191.72
8.5565	-622827		-365892	-622827	0	0	-15228	-26360.1	126.496	-672.853	-134.43	-350.081	1.55409	0.958097	1589.88	-55555.7	11.9241	-416.668	26723.2	764826	0	0		126.496	-310.952	1.07023e+06	269.74															126.496	-310.952	1.07023e+06	269.74
8.5535	-611705		-367859	-611705	0	0	25128.9	-17183.8	-10.4168	334.047	332.514	-157.571	-0.414344	0.808261	3476.94	27430.7	17.3847	137.154	33402	955975	0	0		-10.4168	769.145	-285339	393.268															-10.4168	769.145	-285339	393.268
8.5504	-601859		-370068	-601859	0	0	19040.5	23753	-580.711	-635.477	179.188	313.59	-2.32535	0.523084	-56700.7	-45274.3	-141.752	-113.186	37740.9	1.08016e+06	0	0		-580.711	414.484	-1.60136e+06	-3206.63															-580.711	414.484	-1.60136e+06	-3206.63
8.5474	-593835		-372444	-593835	0	0	-22240.1	20787.5	145.814	-440.093	-293.417	199.206	-1.03718	0.795727	6525.94	-39257.6	0	0	38903.9	1.11344e+06	0	0		145.814	-678.709	-714260	0															145.814	-678.709	-714260	0
8.5443	-587602		-374935	-587602	0	0	-22414.7	-20599.1	157.337	-298.651	-217.552	-272.107	0.387541	0.888057	9606.58	-27888.6	0	0	36677.2	1.04971e+06	0	0		157.337	-503.223	266881	0															157.337	-503.223	266881	0
8.5413	-582604		-377511	-582604	0	0	18839.4	-23912.8	-311.492	171.686	249.778	-234.159	-1.00671	-0.256402	-25097.1	19242.7	0	0	31529.5	902383	0	0		-311.492	577.766	-693272	0															-311.492	577.766	-693272	0
8.5383	-577903		-380137	-577903	0	0	25273	16971.1	-271.081	-786.254	248.97	226.55	-2.16764	-1.18559	-34662	-66750.6	0	0	24532.1	702115	0	0		-271.081	575.897	-1.49275e+06	0															-271.081	575.897	-1.49275e+06	0
8.5352	-572408		-382763	-572408	0	0	-15005	26487.6	102.675	-65.5507	-202.551	261.929	-0.346303	-0.124196	8485.94	-7309.18	0	0	17152.5	490908	0	0		102.675	-468.526	-238483	0															102.675	-468.526	-238483	0
8.5322	-565119		-385311	-565119	0	0	-27549.6	-12952.5	-179.177	-544.101	-272.991	-177.913	1.37239	1.0987	-23577.7	-48044.5	0	0	10958.3	313630	0	0		-179.177	-631.462	945098	0															-179.177	-631.462	945098	0
8.5291	-555352		-387678	-555352	0	0	10825.3	-28452.7	96.5108	-28.88	152.77	-282.119	0.2224	0.221662	8714.41	-3928.33	0	0	7291.81	208694	0	0		96.5108	353.375	153156	0															96.5108	353.375	153156	0
8.5261	-542886		-389743	-542886	0	0	29191.9	8635.68	-273.929	-311.731	289.282	127.262	-1.19058	-0.553839	-29972.4	-26449.1	0	0	6981.64	199816	0	0		-273.929	669.144	-819893	0															-273.929	669.144	-819893	0
8.523	-528003		-391389	-528003	0	0	-6396.33	29762.9	-315.083	-288.499	-101.534	294.46	-0.545889	1.25827	-33958	-24295.5	0	0	10155.6	290656	0	0		-315.083	-234.86	-375928	0															-315.083	-234.86	-375928	0
8.52	-511436		-392505	-511436	0	0	-30162.4	-4120.11	219.089	-805.884	-297.644	-75.7305	-0.04432	2.71882	12538.6	-81823.4	0	0	16198.3	463600	0	0		219.089	-688.487	-30521.1	0															219.089	-688.487	-30521.1	0
8.5169	-494205		-393000	-494205	0	0	1820.14	-30388	153.788	447.215	50.0018	-298.833	-1.37201	0.7442	20117.5	43047.4	0	0	23868.7	683127	0	0		153.788	115.66	-944842	0															153.788	115.66	-944842	0
8.5139	-477420		-392807	-477420	0	0	30438.5	-490.31	-709.335	-462.317	298.039	24.4981	-2.49069	-1.34647	-76473.1	-39763.4	0	0	31558.6	903216	0	0		-709.335	689.399	-1.71522e+06	0															-709.335	689.399	-1.71522e+06	0
8.5109	-462066		-391883	-462066	0	0	2797.94	30313.6	6.2359	-582.933	0.62904	295.284	-1.97409	-0.0253237	-4755.73	-59912.7	0	0	37641.2	1.0773e+06	0	0		6.2359	1.45505	-1.35946e+06	0															6.2359	1.45505	-1.35946e+06	0
8.5078	-448831		-390199	-448831	0	0	-30014	5089.44	315.177	-395.084	-290.604	25.2285	-1.19359	1.25591	29432.5	-43769.6	0	0	40834.3	1.16869e+06	0	0		315.177	-672.202	-821968	0															315.177	-672.202	-821968	0
8.5048	-437998		-387761	-437998	0	0	-7351.61	-29541.5	-235.849	334.834	-49.1505	-284.046	-1.00503	-1.00423	-22277.7	37072.9	0	0	40498.9	1.15909e+06	0	0		-235.849	-113.691	-692120	0															-235.849	-113.691	-692120	0
8.5017	-429446		-384607	-429446	0	0	28898.7	-9571.42	-421.091	-727.809	275.671	-72.2475	-0.781884	-2.84505	-49826.6	-74734.4	0	0	36799.5	1.05321e+06	0	0		-421.091	637.66	-538446	0															-421.091	637.66	-538446	0
8.4987	-422729		-380843	-422729	0	0	11736.1	28089.3	82.0735	-188.866	94.3761	265.551	-0.533941	-0.498829	7745.41	-20852.3	0	0	30685	878212	0	0		82.0735	218.303	-367700	0															82.0735	218.303	-367700	0
8.4956	-417224		-376650	-417224	0	0	-27118.1	13833.1	-87.5642	-527.827	-253.773	115.397	-0.497812	1.85355	-12140.6	-57151.1	0	0	23685.2	677877	0	0		-87.5642	-587.007	-342820	0															-87.5642	-587.007	-342820	0
8.4926	-412326		-372309	-412326	0	0	-15850.4	-25990.6	75.354	27.4048	-135.179	-240.433	-0.220491	0.189442	8418.58	2727.97	0	0	17563	502657	0	0		75.354	-312.686	-151842	0															75.354	-312.686	-151842	0
8.4895	-407616		-368198	-407616	0	0	24713.3	-17776.3	-293.208	-315.088	225.643	-153.597	-0.238415	-1.5587	-33599.9	-34282.3	0	0	13897.3	397744	0	0		-293.208	521.939	-164185	0															-293.208	521.939	-164185	0
8.4865	-402998		-364767	-402998	0	0	19599.8	23293.6	-329.403	-279.618	170.535	209.523	-1.57245	0.292304	-37628.6	-30899	0	0	13694.7	391946	0	0		-329.403	394.469	-1.08287e+06	0															-329.403	394.469	-1.08287e+06	0
8.4834	-398738		-362493	-398738	0	0	-21739.6	21310.4	199.389	-842.225	-192.208	185.889	-2.72572	1.74574	22053.6	-96037.9	0	0	17123.6	490081	0	0		199.389	-444.599	-1.87707e+06	0															199.389	-444.599	-1.87707e+06	0
8.4804	-395423		-361815	-395423	0	0	-22898.1	-20060.4	223.698	429.172	-199.563	-173.838	-1.70245	-0.667567	25591.3	49437.9	0	0	23441.9	670914	0	0		223.698	-461.613	-1.1724e+06	0															223.698	-461.613	-1.1724e+06	0
8.4774	-393819		-363067	-393819	0	0	18265.6	-24353.9	-696.056	-368.817	154.566	-211.477	-0.431261	-2.9762	-80359.3	-43859.1	0	0	31144.6	891368	0	0		-696.056	357.529	-296989	0															-696.056	357.529	-296989	0
8.4743	-394673		-366417	-394673	0	0	25669.3	16365.5	-80.8514	-576.717	221.563	134.55	-1.42142	-1.73975	-8015.17	-67920.4	0	0	38304.8	1.09629e+06	0	0		-80.8514	512.503	-978866	0															-80.8514	512.503	-978866	0
8.4713	-398485		-371821	-398485	0	0	-14371.1	26836.9	320.752	-458.978	-113.958	229.769	-2.15887	-0.325246	39753.9	-53263.2	0	0	43032.9	1.23161e+06	0	0		320.752	-263.599	-1.48671e+06	0															320.752	-263.599	-1.48671e+06	0
8.4682	-405321		-379019	-405321	0	0	-27849.7	-12293.8	-194.623	351.434	-236.057	-92.9589	0.206221	-1.56998	-25044.3	41188.2	0	0	43945.5	1.25773e+06	0	0		-194.623	-546.028	142015	0															-194.623	-546.028	142015	0
8.4652	-414697		-387545	-414697	0	0	10145.8	-28702.1	-439.081	-715.659	71.7278	-240.405	2.23316	-2.49271	-48888.9	-89386.8	0	0	40529.2	1.15996e+06	0	0		-439.081	165.915	1.53787e+06	0															-439.081	165.915	1.53787e+06	0
8.4621	-425592		-396789	-425592	0	0	29389	7939.22	107.407	-195.833	242.808	50.4409	0.263436	-0.861262	14579.9	-23220.1	0	0	33303.6	953157	0	0		107.407	561.644	181416	0															107.407	561.644	181416	0
8.4591	-436598		-406053	-436598	0	0	-5686.92	29906.6	-105	-481.034	-29.2747	243.278	-1.89788	0.659987	-8944.84	-60512.4	0	0	23737.7	679379	0	0		-105	-67.716	-1.30698e+06	0															-105	-67.716	-1.30698e+06	0
8.456	-446178		-414643	-446178	0	0	-30251.8	-3401.85	36.6065	-31.8474	-241.844	-8.40413	-0.146611	0.13678	4900.56	-3639.1	0	0	13930.7	398701	0	0		36.6065	-559.414	-100964	0															36.6065	-559.414	-100964	0
8.453	-453008		-421933	-453008	0	0	1097.17	-30422.7	-179.552	-337.467	-11.9992	-238.55	1.44885	-0.679802	-19091.8	-44823.9	0	0	6129.97	175441	0	0		-179.552	-27.7555	997756	0															-179.552	-27.7555	997756	0
8.45	-456298		-427434	-456298	0	0	30418.3	-1213.83	-317.047	-121.213	233.46	-31.7685	-1.26398	-0.691204	-39287.1	-19491	0	0	2200.01	62964.9	0	0		-317.047	540.021	-870443	0															-317.047	540.021	-870443	0
8.4469	-456043		-430832	-456043	0	0	3517.84	30238.5	26.336	-852.564	50.744	226.649	-3.55728	-0.912628	15082.6	-110777	0	0	3172.82	90806.9	0	0		26.336	117.377	-2.44973e+06	0															26.336	117.377	-2.44973e+06	0
8.4439	-453103		-432001	-453103	0	0	-29884.6	5801.57	279.896	267.146	-218.212	68.7742	-0.815797	-1.48137	32974	39537	0	0	8990.46	257309	0	0		279.896	-504.751	-561801	0															279.896	-504.751	-561801	0
8.4408	-449118		-430997	-449118	0	0	-8051.87	-29358.3	-552.528	-271.932	-85.7177	-208.255	2.05042	-1.80918	-69624.2	-45629.7	0	0	18505.2	529624	0	0		-552.528	-198.275	1.41203e+06	0															-552.528	-198.275	1.41203e+06	0
8.4378	-446225		-428024	-446225	0	0	28662.9	-10255.8	-188.015	-455.34	196.899	-101.444	0.186948	-2.21624	-17370.7	-65441.2	0	0	29738.3	851117	0	0		-188.015	455.451	128742	0															-188.015	455.451	128742	0
8.4347	-446672		-423395	-446672	0	0	12400.6	27802.4	233.182	-558.345	115.837	184.276	-1.60163	-2.27219	43311.1	-72705.4	0	0	40333.2	1.15435e+06	0	0		233.182	267.945	-1.10297e+06	0															233.182	267.945	-1.10297e+06	0
8.4317	-452374		-417476	-452374	0	0	-26781.5	14473.9	-106.955	300.903	-170.529	128.793	1.24799	-0.821972	-21526	40077	0	0	48092.2	1.37641e+06	0	0		-106.955	-394.455	859433	0															-106.955	-394.455	859433	0
8.4286	-464555		-410639	-464555	0	0	-16463.8	-25606.4	-402.472	-657.093	-140.224	-155.81	3.61446	0.669799	-42356.7	-103581	0	0	51463.3	1.47289e+06	0	0		-402.472	-324.355	2.48911e+06	0															-402.472	-324.355	2.48911e+06	0
8.4256	-483505		-403224	-483505	0	0	24283.7	-18358.8	99.2328	-139.912	140.279	-150.058	0.827463	-0.112242	18033.2	-17916.9	0	0	49861.5	1.42705e+06	0	0		99.2328	324.482	569835	0															99.2328	324.482	569835	0
8.4225	-508528		-395516	-508528	0	0	20148.1	22821	-191.585	-449.915	158.24	124.1	-2.13031	-1.17255	-16162.7	-72240.4	0	0	43751.2	1.25217e+06	0	0		-191.585	366.027	-1.46704e+06	0															-191.585	366.027	-1.46704e+06	0
8.4195	-538066		-387738	-538066	0	0	-21226.9	21821.2	1.91193	-136.801	-107.442	164.731	-0.587922	0.371852	4365.47	-20722.4	0	0	34479.5	986814	0	0		1.91193	-248.526	-404874	0															1.91193	-248.526	-404874	0
8.4165	-569973		-380062	-569973	0	0	-23368.6	-19510.4	-63.6893	-357.429	-169.511	-90.4757	1.16833	1.485	1670.48	-57496.9	0	0	23915.2	684458	0	0		-63.6893	-392.099	804577	0															-63.6893	-392.099	804577	0
8.4134	-601836		-372635	-601836	0	0	17681.4	-24781.3	-310.35	15.8415	73.3722	-172.576	-0.725271	-1.48998	-49747.5	-8371.82	0	0	13991.5	400441	0	0		-310.35	169.719	-499460	0															-310.35	169.719	-499460	0
8.4104	-631310		-365605	-631310	0	0	26051.2	15750.6	-137.919	-869.926	173.941	56.3004	-2.18299	-4.29468	10774.4	-146265	0	0	6276.19	179626	0	0		-137.919	402.347	-1.50332e+06	0															-137.919	402.347	-1.50332e+06	0
8.4073	-656381		-359152	-656381	0	0	-13729	27170.9	339.457	95.6659	-39.4258	173.637	0.101809	-1.9781	52349.1	29923.5	0	0	1671.79	47847.1	0	0		339.457	-91.1967	70110.9	0															339.457	-91.1967	70110.9	0
8.4043	-675531		-353502	-675531	0	0	-28134.1	-11628.3	-406.949	-180.199	-171.71	-22.9084	2.4661	0.720432	-61004.1	-48945.1	0	0	313.11	8961.31	0	0		-406.949	-397.185	1.69829e+06	0															-406.949	-397.185	1.69829e+06	0
8.4012	-687806		-348936	-687806	0	0	9460.52	-28935.2	-280.599	-350.822	6.90117	-168.223	2.01364	-1.75062	-31604.5	-74826.9	0	0	1668.73	47759.6	0	0		-280.599	15.9632	1.3867e+06	0															-280.599	15.9632	1.3867e+06	0
8.3982	-692823		-345774	-692823	0	0	29569.4	7238.27	157.549	-642.255	163.254	-8.45147	1.16559	-3.87374	62505.1	-106107	0	0	4798.63	137338	0	0		157.549	377.627	802689	0															157.549	377.627	802689	0
8.3951	-690709		-344342	-690709	0	0	-4974.3	30033.3	-18.0929	234.978	23.0153	156.894	1.44957	0.327961	-17060.4	41904.1	0	0	8680.38	248435	0	0		-18.0929	53.2371	998253	0															-18.0929	53.2371	998253	0
8.3921	-682063		-344925	-682063	0	0	-30324.1	-2681.66	-340.008	-567.708	-149.247	36.6673	1.26714	4.11513	-27389.6	-128186	0	0	12504.3	357877	0	0		-340.008	-345.226	872621	0															-340.008	-345.226	872621	0
8.3891	-667890		-347716	-667890	0	0	373.576	-30440.2	37.4827	-82.6781	-49.2973	-140.426	0.440745	0.421648	12999.7	-13258.9	0	0	15854.9	453771	0	0		37.4827	-114.031	303521	0															37.4827	-114.031	303521	0
8.386	-649548		-352764	-649548	0	0	30380.8	-1936.67	-251.77	-472.024	130.554	-60.8085	-0.200876	-3.70911	-13286.1	-112297	0	0	18735.6	536217	0	0		-251.77	301.987	-138334	0															-251.77	301.987	-138334	0
8.383	-628682		-359935	-628682	0	0	4235.75	30146.4	2.47326	-220.476	71.1182	119.763	-1.35194	-0.823463	19097.9	-44244	0	0	21445.6	613778	0	0		2.47326	164.505	-931016	0															2.47326	164.505	-931016	0
8.3799	-607117		-368911	-607117	0	0	-29738.2	6510.42	57.6632	-358.938	-108.191	80.1588	-1.93102	1.88694	45140.3	-68686	0	0	24361.2	697225	0	0		57.6632	-250.258	-1.3298e+06	0															57.6632	-250.258	-1.3298e+06	0
8.3769	-586715		-379208	-586715	0	0	-8747.57	-29158.6	-314.327	167.584	-87.878	-95.9775	0.681349	-2.65115	-83264.1	3323.95	0	0	27702.8	792862	0	0		-314.327	-203.273	469213	0															-314.327	-203.273	469213	0
8.3738	-569199		-390222	-569199	0	0	28411	-10934.3	-299.7	-890.82	83.2683	-94.2388	3.73038	-6.47634	35169.6	-224788	0	0	31368.5	897774	0	0		-299.7	192.61	2.56894e+06	0															-299.7	192.61	2.56894e+06	0
8.3708	-555963		-401308	-555963	0	0	13058	27499.7	391.242	-61.6711	99.2197	70.2081	2.33449	-2.27345	93003.1	34510.9	0	0	34892.7	998638	0	0		391.242	229.507	1.60765e+06	0															391.242	229.507	1.60765e+06	0
8.3677	-547907		-411851	-547907	0	0	-26429.9	15106.5	-259.214	-101.178	-56.9415	102.814	0.315457	2.34648	-43784.6	-57251.6	0	0	37545.7	1.07457e+06	0	0		-259.214	-131.713	217241	0															-259.214	-131.713	217241	0
8.3647	-545323		-421341	-545323	0	0	-17067.9	-25207.7	-371.11	-220.578	-105.032	-43.6105	3.75751	0.539947	-50522.1	-103934	0	0	38544.4	1.10315e+06	0	0		-371.11	-242.951	2.58762e+06	0															-371.11	-242.951	2.58762e+06	0
8.3616	-547872		-429413	-547872	0	0	23840.4	-18931	59.2996	-739.095	30.3534	-105.894	6.59799	-1.33125	132096	-156644	0	0	37309.2	1.0678e+06	0	0		59.2996	70.2111	4.54372e+06	0															59.2996	70.2111	4.54372e+06	0
8.3586	-554648		-435863	-554648	0	0	20684.9	22335.6	82.5156	177.546	105.438	17.3031	1.03116	1.51467	-12501.4	54362.4	0	0	33686.1	964105	0	0		82.5156	243.892	710113	0															82.5156	243.892	710113	0
8.3556	-564317		-440635	-564317	0	0	-20702.1	22319.7	-317.761	-485.676	-4.58587	103.714	-4.53852	3.26451	21093.8	-168880	0	0	28061.5	803127	0	0		-317.761	-10.6077	-3.12546e+06	0															-317.761	-10.6077	-3.12546e+06	0
8.3525	-575319		-443783	-575319	0	0	-23825.8	-18949.3	-1.08018	-83.4235	-100.781	7.67978	-0.0520584	0.823807	16850.9	-18641.4	0	0	21329.7	610463	0	0		-1.08018	-233.118	-35850.1	0															-1.08018	-233.118	-35850.1	0
8.3495	-586100		-445428	-586100	0	0	17087.3	-25194.6	-237.075	-474.474	-19.3843	-96.7107	5.189	-1.41132	53108	-154851	0	0	14715.3	421156	0	0		-237.075	-44.8382	3.57342e+06	0															-237.075	-44.8382	3.57342e+06	0
8.3464	-595323		-445709	-595323	0	0	26418.3	15126.8	-4.76996	-201.727	91.5848	-30.4279	0.612141	-1.99924	46413.8	-43556.8	0	0	9493.9	271718	0	0		-4.76996	211.847	421553	0															-4.76996	211.847	421553	0
8.3434	-602038		-444766	-602038	0	0	-13079.1	27489.7	52.1078	-371.952	40.7214	85.4918	-3.30954	-2.18591	103376	-62388.4	0	0	6687.51	191398	0	0		52.1078	94.1936	-2.27913e+06	0															52.1078	94.1936	-2.27913e+06	0
8.3403	-605794		-442731	-605794	0	0	-28402.6	-10956.1	-282.453	191.41	-78.5272	50.1866	3.65983	-0.098501	-105028	-37299.8	0	0	6814.96	195046	0	0		-282.453	-181.643	2.52035e+06	0															-282.453	-181.643	2.52035e+06	0
8.3373	-606660		-439734	-606660	0	0	8769.93	-29151.9	-353.116	-851.957	-58.7569	-70.7921	9.57713	2.96088	170306	-253225	0	0	9764.85	279473	0	0		-353.116	-135.912	6.59532e+06	0															-353.116	-135.912	6.59532e+06	0
8.3342	-605174		-435918	-605174	0	0	29733.2	6533.22	381.237	-128.934	62.3916	-66.3775	3.89752	2.07998	102297	87307.9	0	0	14823.9	424264	0	0		381.237	144.319	2.68404e+06	0															381.237	144.319	2.68404e+06	0
8.3312	-602212		-431447	-602212	0	0	-4258.87	30143.1	-195.753	-67.6367	73.0053	53.4336	-2.18757	0.674646	-11019.4	-68813.2	0	0	20851.6	596779	0	0		-195.753	168.87	-1.50647e+06	0															-195.753	168.87	-1.50647e+06	0
8.3281	-598814		-426513	-598814	0	0	-30379.3	-1959.97	-428.949	-173.188	-44.0272	78.6092	0.649347	5.09305	-9744.52	-155996	0	0	26553.9	759980	0	0		-428.949	-101.84	447175	0															-428.949	-101.84	447175	0
8.3251	-595977		-421315	-595977	0	0	-350.229	-30440.5	40.1512	-800.494	-83.1694	-34.2818	2.97848	8.39715	254570	-93607.3	0	0	30783	881017	0	0		40.1512	-192.381	2.05114e+06	0															40.1512	-192.381	2.05114e+06	0
8.3221	-594478		-416046	-594478	0	0	30326.2	-2658.41	139.399	199.689	24.3057	-86.6776	-1.71776	2.08993	-46537.3	67946.2	0	0	32788.4	938412	0	0		139.399	56.222	-1.18294e+06	0															139.399	56.222	-1.18294e+06	0
8.319	-594738		-410875	-594738	0	0	4951.26	30037.1	-383.068	-446.948	89.1361	14.2049	-4.97041	-4.22212	102211	-170202	0	0	32359.1	926127	0	0		-383.068	206.183	-3.42289e+06	0															-383.068	206.183	-3.42289e+06	0
8.316	-596761		-405927	-596761	0	0	-29575	7215.59	-2.01518	-173.357	-4.08229	90.5574	-1.90945	0.10833	55690.3	-16981.7	0	0	29828.7	853704	0	0		-2.01518	-9.44284	-1.31495e+06	0															-2.01518	-9.44284	-1.31495e+06	0
8.3129	-600179		-401294	-600179	0	0	-9438.33	-28942.4	-152	-434.111	-90.9634	5.96342	1.35231	4.86103	127926	-85019.2	0	0	25951.4	742735	0	0		-152	-210.41	931276	0															-152	-210.41	931276	0
8.3099	-604353		-397045	-604353	0	0	28143	-11606.7	-75.6372	-142.969	-15.8385	-90.3849	1.67692	-0.542981	40891.5	-34744.6	0	0	21691.2	620809	0	0		-75.6372	-36.6363	1.15482e+06	0															-75.6372	-36.6363	1.15482e+06	0
8.3068	-608549		-393245	-608549	0	0	13708.1	27181.5	25.7361	-470.223	88.8606	-25.4547	1.66855	-4.81372	153717	-20633.6	0	0	17982.4	514661	0	0		25.7361	205.545	1.14905e+06	0															25.7361	205.545	1.14905e+06	0
8.3038	-612111		-389982	-612111	0	0	-26063.2	15730.6	-157.656	195.951	34.7303	86.436	1.32088	2.3547	-71467.1	-40592.9	0	0	15522.7	444263	0	0		-157.656	80.3355	909626	0															-157.656	80.3355	909626	0
8.3007	-614612		-387379	-614612	0	0	-17662.4	-24794.8	-386.883	-721.734	-83.1633	43.5901	0.0809853	8.72097	214805	-156041	0	0	14647.9	419228	0	0		-386.883	-192.367	55770.7	0															-386.883	-192.367	55770.7	0
8.2977	-615935		-385590	-615935	0	0	23383.5	-19492.4	274.459	-186.848	-51.9658	-79.0995	0.0577348	3.50772	69724	80897.5	0	0	15307.6	438107	0	0		274.459	-120.203	39759.3	0															274.459	-120.203	39759.3	0
8.2947	-616280		-384782	-616280	0	0	21210.1	21837.5	-126.941	-146.97	74.3063	-59.7966	-0.0708152	-2.03489	42934.8	-44706.6	0	0	17135.4	490419	0	0		-126.941	171.879	-48767.1	0															-126.941	171.879	-48767.1	0
8.2916	-616095		-385113	-616095	0	0	-20165.6	22805.6	-362.444	-109.755	67.0288	68.8488	-3.44965	1.90588	26099.5	-117105	0	0	19584.2	560506	0	0		-362.444	155.046	-2.37561e+06	0															-362.444	155.046	-2.37561e+06	0
8.2886	-615964		-386700	-615964	0	0	-24269.6	-18377.5	-8.94459	-745.779	-62.795	73.6164	-5.80394	5.07228	234075	-16440.4	0	0	22081.5	631979	0	0		-8.94459	-145.252	-3.9969e+06	0															-8.94459	-145.252	-3.9969e+06	0
8.2855	-616481		-389580	-616481	0	0	16483.4	-25593.8	103.959	164.784	-79.5205	-56.2145	-1.84847	-0.765499	-50061.1	34691.2	0	0	24162.3	691532	0	0		103.959	-183.941	-1.27295e+06	0															103.959	-183.941	-1.27295e+06	0
8.2825	-618149		-393716	-618149	0	0	26770.4	14494.4	-361.035	-479.148	49.1783	-84.7093	2.3799	-5.6437	145513	-116589	0	0	25549.1	731222	0	0		-361.035	113.755	1.63893e+06	0															-361.035	113.755	1.63893e+06	0
8.2794	-621309		-398972	-621309	0	0	-12421.9	27792.8	59.4979	-165.871	89.1582	41.7579	-0.167308	-1.78205	51606.6	17486.5	0	0	26166.4	748889	0	0		59.4979	206.234	-115217	0															59.4979	206.234	-115217	0
8.2764	-626121		-405133	-626121	0	0	-28655.1	-10277.7	-146.928	-333.599	-34.0243	92.8488	-2.65633	2.55585	102386	-45937	0	0	26098.4	746943	0	0		-146.928	-78.7023	-1.82929e+06	0															-146.928	-78.7023	-1.82929e+06	0
8.2733	-632569		-411928	-632569	0	0	8074.38	-29352.2	-198.726	-137.959	-95.7695	-26.0482	2.29693	0.815789	42491.4	-60832.8	0	0	25513.2	730194	0	0		-198.726	-221.526	1.58179e+06	0															-198.726	-221.526	1.58179e+06	0
8.2703	-640483		-419039	-640483	0	0	29880.1	5824.49	39.6465	-606.859	17.899	-97.9142	6.06908	-0.704537	185448	14297.6	0	0	24583.4	703582	0	0		39.6465	41.4026	4.17949e+06	0															39.6465	41.4026	4.17949e+06	0
8.2672	-649562		-426138	-649562	0	0	-3541.03	30235.8	-3.69928	242.904	99.2827	9.64455	0.198533	2.4273	-74094.5	-2592.31	0	0	23429.8	670568	0	0		-3.69928	229.653	136721	0															-3.69928	229.653	136721	0
8.2642	-659381		-432892	-659381	0	0	-30417.3	-1237.16	-471.116	-561.178	-1.35069	99.8797	-5.55373	4.79194	174858	-138887	0	0	22104.8	632645	0	0		-471.116	-3.12431	-3.8246e+06	0															-471.116	-3.12431	-3.8246e+06	0
8.2612	-669407		-438984	-669407	0	0	-1073.84	-30423.5	133.434	-304.745	-99.7148	6.91878	-1.54279	2.94912	91379.3	43770.2	0	0	20614.5	589992	0	0		133.434	-230.652	-1.06244e+06	0															133.434	-230.652	-1.06244e+06	0
8.2581	-679011		-444118	-679011	0	0	30254.4	-3378.64	14.735	-256.555	-15.1025	-98.8019	2.5151	0.533584	77895.6	7645.66	0	0	18968.4	542880	0	0		14.735	-34.9338	1.73203e+06	0															14.735	-34.9338	1.73203e+06	0
8.2551	-687516		-448027	-687516	0	0	5663.98	29910.9	-277.446	39.7825	97.1588	-23.1415	-2.79458	-0.256161	-8166.45	-85039.4	0	0	17232.9	493209	0	0		-277.446	224.74	-1.9245e+06	0															-277.446	224.74	-1.9245e+06	0
8.252	-694261		-450489	-694261	0	0	-29395.1	7916.68	-148.928	-684.047	30.9796	94.8072	-6.98285	-0.710891	210889	-34384.2	0	0	15565.4	445486	0	0		-148.928	71.6595	-4.80876e+06	0															-148.928	71.6595	-4.80876e+06	0
8.249	-698681		-451326	-698681	0	0	-10123.7	-28709.8	70.8962	45.7886	-91.7719	38.5631	-0.478397	-0.699964	-15252.7	20821	0	0	14211.7	406744	0	0		70.8962	-212.28	-329450	0															70.8962	-212.28	-329450	0
8.2459	-700397		-450420	-700397	0	0	27859.1	-12272.5	-266.2	-494.862	-45.8412	-88.0808	5.65849	-0.0772893	156692	-71597	0	0	13460.8	385253	0	0		-266.2	-106.036	3.89674e+06	0															-266.2	-106.036	3.89674e+06	0
8.2429	-699281		-447725	-699281	0	0	14350.5	26847.9	84.063	-93.7335	83.7647	-52.7656	1.22311	-0.348537	26909.8	27836.3	0	0	13567.1	388293	0	0		84.063	193.758	842301	0															84.063	193.758	842301	0
8.2398	-695473		-443270	-695473	0	0	-25681.9	16345.8	-200.872	-285.992	59.2909	78.857	-3.54047	-0.114712	92801	-54925.7	0	0	14660.4	419586	0	0		-200.872	137.147	-2.43815e+06	0															-200.872	137.147	-2.43815e+06	0
8.2368	-689359		-437171	-689359	0	0	-18246.9	-24367.9	-267.686	-183.748	-73.3936	65.3742	0.790236	3.20749	63740.5	-77783.2	0	0	16673.3	477195	0	0		-267.686	-169.768	544199	0															-267.686	-169.768	544199	0
8.2338	-681484		-429623	-681484	0	0	22913.5	-20042.8	92.2274	-697.485	-70.9753	-67.4125	4.22392	5.81527	213339	48588.8	0	0	19310.4	552670	0	0		92.2274	-164.175	2.90881e+06	0															92.2274	-164.175	2.90881e+06	0
8.2307	-672440		-420892	-672440	0	0	21723.3	21327.1	107.377	315.656	60.9542	-76.0569	-1.83817	2.88496	-101459	23468	0	0	22079.1	631909	0	0		107.377	140.995	-1.26586e+06	0															107.377	140.995	-1.26586e+06	0
8.2277	-662740		-411301	-662740	0	0	-19617.7	23278.5	-570.563	-449.17	80.584	54.0614	-7.46154	-0.568208	159605	-162547	0	0	24381.7	697811	0	0		-570.563	186.401	-5.13841e+06	0															-570.563	186.401	-5.13841e+06	0
8.2246	-652712		-401211	-652712	0	0	-24699.7	-17795.3	45.4748	-430.793	-46.7786	84.5247	-4.12957	1.74743	133095	30326	0	0	25654.7	734244	0	0		45.4748	-108.205	-2.84384e+06	0															45.4748	-108.205	-2.84384e+06	0
8.2216	-642451		-390990	-642451	0	0	15870.3	-25978.4	161.707	-315.988	-87.8498	-39.1527	-0.198275	3.68527	92590.9	63637.3	0	0	25521.6	730435	0	0		161.707	-203.207	-136543	0															161.707	-203.207	-136543	0
8.2185	-631831		-380997	-631831	0	0	27107.5	13853.9	-240.487	195.063	31.2326	-90.5331	-2.74438	-1.70957	-50708.9	-84362.4	0	0	23921.6	684642	0	0		-240.487	72.2448	-1.88992e+06	0															-240.487	72.2448	-1.88992e+06	0
8.2155	-620595		-371557	-620595	0	0	-11757.6	28080.3	-294.286	-679.183	92.5514	23.0691	-4.71587	-6.16298	228506	-59961.1	0	0	21173.9	606003	0	0		-294.286	214.083	-3.2476e+06	0															-294.286	214.083	-3.2476e+06	0
8.2124	-608493		-362947	-608493	0	0	-28891.3	-9593.58	110.136	-73.077	-14.7149	93.885	-0.93916	-1.0259	17291.5	38649.4	0	0	17952.3	513800	0	0		110.136	-34.0373	-646755	0															110.136	-34.0373	-646755	0
8.2094	-595449		-355380	-595449	0	0	7374.27	-29535.8	-181.669	-429.379	-94.5173	-6.22477	2.21167	4.3972	146184	-32897.3	0	0	15163.7	433990	0	0		-181.669	-218.63	1.52307e+06	0															-181.669	-218.63	1.52307e+06	0
8.2063	-581715		-349002	-581715	0	0	30010.1	5112.46	27.3302	-42.2971	-2.3448	-94.4357	0.440436	0.300341	11682	11265	0	0	13749.1	393503	0	0		27.3302	-5.42382	303307	0															27.3302	-5.42382	303307	0
8.2033	-567956		-343904	-567956	0	0	-2821.19	30311.5	-225.793	-323.14	93.6316	-10.9357	-1.98139	-3.6826	117215	-49669.6	0	0	14449	413535	0	0		-225.793	216.581	-1.36449e+06	0															-225.793	216.581	-1.36449e+06	0
8.2003	-555256		-340111	-555256	0	0	-30438.1	-513.656	-237.627	-192.023	19.4885	92.1005	-2.51813	2.04725	77698.8	-61021	0	0	17588.5	503387	0	0		-237.627	45.0792	-1.73412e+06	0															-237.627	45.0792	-1.73412e+06	0
8.1972	-545020		-337607	-545020	0	0	-1796.83	-30389.4	96.3578	-674.737	-89.8425	27.9422	-3.10769	6.54368	204443	82683	0	0	22938.1	656495	0	0		96.3578	-207.817	-2.14012e+06	0															96.3578	-207.817	-2.14012e+06	0
8.1942	-538782		-336333	-538782	0	0	30165.5	-4096.97	106.201	328.021	-36.2353	-86.8627	-3.651	-0.300406	-111365	5896.13	0	0	29695.5	849894	0	0		106.201	-83.8167	-2.51427e+06	0															106.201	-83.8167	-2.51427e+06	0
8.1911	-537956		-336196	-537956	0	0	6373.5	29767.8	-599.337	-434.145	83.1711	-44.3055	-3.44719	-7.05623	188078	-147588	0	0	36603.4	1.0476e+06	0	0		-599.337	192.385	-2.37392e+06	0															-599.337	192.385	-2.37392e+06	0
8.1881	-543562		-337072	-543562	0	0	-29198.6	8613.29	41.8021	-478.026	52.0903	78.7831	-3.97783	-3.16068	143371	58025.1	0	0	42189	1.20746e+06	0	0		41.8021	120.491	-2.73934e+06	0															41.8021	120.491	-2.73934e+06	0
8.185	-555999		-338810	-555999	0	0	-10803.4	-28461	223.895	-292.131	-73.7197	59.5275	-3.77532	0.914207	66805.8	97572.9	0	0	45077.8	1.29014e+06	0	0		223.895	-170.523	-2.59989e+06	0															223.895	-170.523	-2.59989e+06	0
8.182	-574877		-341217	-574877	0	0	27559.5	-12931.3	-287.982	263.929	-66.556	-68.0077	0.134478	-4.10294	-49350.4	-114814	0	0	44311.3	1.2682e+06	0	0		-287.982	-153.952	92609	0															-287.982	-153.952	92609	0
8.1789	-598973		-344062	-598973	0	0	14984.7	26499.1	-357.348	-750.271	61.6798	-73.1157	3.58627	-7.91278	263421	-23537.9	0	0	39591.8	1.13313e+06	0	0		-357.348	142.673	2.46969e+06	0															-357.348	142.673	2.46969e+06	0
8.1759	-626316		-347068	-626316	0	0	-25286	16951.7	211.706	-115.628	79.1487	54.7746	1.12499	-2.23945	9515.99	75697.2	0	0	31394.6	898523	0	0		211.706	183.08	774728	0															211.706	183.08	774728	0
8.1729	-654376		-349916	-654376	0	0	-18821.1	-23927.2	-172.542	-306.313	-47.3368	84.5998	-1.88834	3.09611	109622	-13089.4	0	0	20910.4	598460	0	0		-172.542	-109.496	-1.30041e+06	0															-172.542	-109.496	-1.30041e+06	0
8.1698	-680370		-352243	-680370	0	0	22430.5	-20581.9	-92.9608	-73.3578	-89.417	-39.4167	1.17329	0.303194	32557.7	-17347.7	0	0	9827.46	281264	0	0		-92.9608	-206.832	807987	0															-92.9608	-206.832	807987	0
8.1668	-701600		-353665	-701600	0	0	22224.2	20804.6	-156.045	-426.314	31.0707	-93.5526	3.60529	-2.86538	139738	11325.7	0	0	-0.628147	-17.9777	0	0		-156.045	71.8702	2.48279e+06	0															-156.045	71.8702	2.48279e+06	0
8.1637	-715822		-353793	-715822	0	0	-19058.7	23738.4	-154.209	-91.9805	96.9635	22.3602	-1.71778	-0.552481	45853.7	-30247.8	0	0	-6927.41	-198264	0	0		-154.209	224.288	-1.18296e+06	0															-154.209	224.288	-1.18296e+06	0
8.1607	-721537		-352255	-721537	0	0	-25115.7	-17203	-21.9101	-621.913	-13.352	99.6121	-6.10419	1.03816	171171	78936.4	0	0	-9838.77	-281588	0	0		-21.9101	-30.8848	-4.20367e+06	0															-21.9101	-30.8848	-4.20367e+06	0
8.1576	-718213		-348729	-718213	0	0	15248.2	-26348.4	97.3906	204.917	-101.467	-4.11737	-1.04007	-1.97734	-67958.9	-2746.85	0	0	-8356.99	-239179	0	0		97.3906	-234.705	-716244	0															97.3906	-234.705	-716244	0
8.1546	-706359		-342961	-706359	0	0	27429.2	13205.5	-484.378	-408.109	-5.26837	-102.503	4.21318	-4.50895	175107	-68039.7	0	0	-2879.59	-82414.6	0	0		-484.378	-12.1864	2.90142e+06	0															-484.378	-12.1864	2.90142e+06	0
8.1515	-687475		-334796	-687475	0	0	-11086.7	28351.9	7.05597	-380.309	102.703	-14.7265	0.587586	-3.61873	96083.4	56778.9	0	0	5549.11	158817	0	0		7.05597	237.565	404643	0															7.05597	237.565	404643	0
8.1485	-663860		-324196	-663860	0	0	-29111.2	-8903.99	144.554	-322.408	24.1756	102.059	-2.67352	-2.04968	59579.2	83473.8	0	0	15493.8	443437	0	0		144.554	55.9211	-1.84113e+06	0															144.554	55.9211	-1.84113e+06	0
8.1454	-638321		-311258	-638321	0	0	6669.98	-29702.8	-261.183	196.2	-100.568	33.5325	2.92266	-0.97642	-9508.35	-93323.7	0	0	25441.5	728141	0	0		-261.183	-232.625	2.0127e+06	0															-261.183	-232.625	2.0127e+06	0
8.1424	-613833		-296229	-613833	0	0	30123.2	4397.54	-291.074	-735.347	-42.7131	-98.2381	7.37872	0.245258	221192	39836.2	0	0	34091.2	975700	0	0		-291.074	-98.8007	5.08138e+06	0															-291.074	-98.8007	5.08138e+06	0
8.1394	-593174		-279516	-593174	0	0	-2099.75	30370	222.967	-40.3081	95.0867	-51.6334	1.98868	0.655969	-24097.5	59018.7	0	0	40552.8	1.16063e+06	0	0		222.967	219.947	1.36951e+06	0															222.967	219.947	1.36951e+06	0
8.1363	-578617		-261683	-578617	0	0	-30441.8	210.14	-268.253	-274.954	60.2103	91.1392	-3.4539	0.661542	105004	-20864.3	0	0	44415.2	1.27118e+06	0	0		-268.253	139.274	-2.37854e+06	0															-268.253	139.274	-2.37854e+06	0
8.1333	-571684		-243449	-571684	0	0	-2518.82	-30338.1	-120.733	-199.733	-86.4305	68.3632	-0.265104	2.10123	64415	2750.16	0	0	45688.1	1.30761e+06	0	0		-120.733	-199.924	-182565	0															-120.733	-199.924	-182565	0
8.1302	-573008		-225662	-573008	0	0	30059.6	-4812.98	3.43391	-437.491	-76.0143	-81.0044	2.85073	2.71751	98771.1	67966.7	0	0	44654.3	1.27802e+06	0	0		3.43391	-175.83	1.96316e+06	0															3.43391	-175.83	1.96316e+06	0
8.1272	-582282		-209260	-582282	0	0	7079.41	29607.9	-159.876	91.7063	74.9137	-83.0904	-1.56573	-0.512466	4088.61	-49985.9	0	0	41696.5	1.19336e+06	0	0		-159.876	173.284	-1.07824e+06	0															-159.876	173.284	-1.07824e+06	0
8.1241	-598321		-195222	-598321	0	0	-28985.5	9305.04	-215.233	-653.721	89.5238	68.2193	-5.04128	-3.46062	178325	53398.7	0	0	37162	1.06359e+06	0	0		-215.233	207.079	-3.47169e+06	0															-215.233	207.079	-3.47169e+06	0
8.1211	-619197		-184488	-619197	0	0	-11477	-28196.1	170.147	15.0908	-60.99	95.2528	-0.698812	-1.33882	-29729.2	35069.5	0	0	31311.6	896145	0	0		170.147	-141.077	-481239	0															170.147	-141.077	-481239	0
8.118	-642443		-177895	-642443	0	0	27244.3	-13582.9	-310.228	-299.115	-100.223	-53.3019	3.65017	1.04321	113616	-21158.5	0	0	24363.5	697289	0	0		-310.228	-231.829	2.5137e+06	0															-310.228	-231.829	2.5137e+06	0
8.115	-665308		-176079	-665308	0	0	15610.5	26135.4	-116.442	-235.776	45.2371	-104.39	1.49456	-1.76312	69410.6	11537.8	0	0	16608.2	475330	0	0		-116.442	104.639	1.02923e+06	0															-116.442	104.639	1.02923e+06	0
8.112	-685037		-179414	-685037	0	0	-24875.9	17548.1	40.1915	-447.423	107.716	36.8834	-0.939063	-3.83218	90607.5	78849.9	0	0	8537.6	244348	0	0		40.1915	249.161	-646688	0															40.1915	249.161	-646688	0
8.1089	-699178		-187945	-699178	0	0	-19384.6	-23473	-138.052	130.474	-28.3329	110.175	1.41303	0.889649	-6508.29	-50413.5	0	0	924.481	26458.9	0	0		-138.052	-65.5376	973086	0															-138.052	-65.5376	973086	0
8.1059	-705855		-201358	-705855	0	0	21934.9	-21109.4	-250.884	-627.233	-111.75	-19.681	3.13627	5.06046	175617	44795.8	0	0	-5201.35	-148864	0	0		-250.884	-258.492	2.1598e+06	0															-250.884	-258.492	2.1598e+06	0
8.1028	-704021		-218986	-704021	0	0	22712.5	20270.3	145.998	-10.5467	11.0248	-112.437	0.219016	1.27701	-20911	33443.7	0	0	-8700.11	-249000	0	0		145.998	25.5017	150826	0															145.998	25.5017	150826	0
8.0998	-693623		-239850	-693623	0	0	-18489	24184.8	-298.694	-325.987	112.241	2.46238	-2.72359	-2.8446	119152	-13275.7	0	0	-8571.01	-245305	0	0		-298.694	259.628	-1.87561e+06	0															-298.694	259.628	-1.87561e+06	0
8.0967	-675668		-262740	-675668	0	0	-25517.6	-16601	-75.2699	-239.606	5.90896	111.18	-2.18493	0.560885	65065.4	21959.6	0	0	-4241.72	-121399	0	0		-75.2699	13.6681	-1.50466e+06	0															-75.2699	13.6681	-1.50466e+06	0
8.0937	-652155		-286325	-652155	0	0	14617.5	-26703.5	59.6106	-388.948	-109.282	13.994	-0.985074	3.43296	77272.6	76486.1	0	0	4185.88	119801	0	0		59.6106	-252.784	-678374	0															59.6106	-252.784	-678374	0
8.0906	-625877		-309280	-625877	0	0	27735.4	12549.6	-211.248	164.389	-21.7008	-106.588	-1.09344	-2.20453	-2661.04	-74865.8	0	0	15816.4	452671	0	0		-211.248	-50.1966	-753004	0															-211.248	-50.1966	-753004	0
8.0876	-600092		-330417	-600092	0	0	-10409.5	28607.5	-295.33	-721.651	103.149	-28.9425	-0.834385	-7.23035	215528	51394.7	0	0	29024	830674	0	0		-295.33	238.595	-574602	0															-295.33	238.595	-574602	0
8.0845	-578107		-348799	-578107	0	0	-29314.7	-8209.37	273.916	-58.4494	35.6383	99.0242	0.358797	-2.63702	-32166.3	74358	0	0	41705	1.19361e+06	0	0		273.916	82.4357	247086	0															273.916	82.4357	247086	0
8.0815	-562829		-363809	-562829	0	0	5961.93	-29853	-256.111	-163.827	-94.2859	41.7147	1.62876	2.45816	83094.1	-33968	0	0	51678.1	1.47904e+06	0	0		-256.111	-218.095	1.12165e+06	0															-256.111	-218.095	1.12165e+06	0
8.0785	-556356		-375197	-556356	0	0	30219.2	3680.13	-260.275	-210.452	-47.107	-89.0129	3.05587	-1.3068	97155.1	-28244.5	0	0	57139.4	1.63534e+06	0	0		-260.275	-108.964	2.10443e+06	0															-260.275	-108.964	2.10443e+06	0
8.0754	-559667		-383054	-559667	0	0	-1377.13	30411.3	48.5781	-589.018	83.2921	-51.7602	3.59103	-4.84013	142250	115874	0	0	57065.2	1.63322e+06	0	0		48.5781	192.665	2.47298e+06	0															48.5781	192.665	2.47298e+06	0
8.0724	-572479		-387761	-572479	0	0	-30428.2	933.817	2.94195	171.446	55.63	77.2168	1.47974	1.02796	-45985.6	-29897.1	0	0	51456.2	1.47269e+06	0	0		2.94195	128.679	1.01903e+06	0															2.94195	128.679	1.01903e+06	0
8.0693	-593285		-389916	-593285	0	0	-3239.38	-30269.6	-317.464	-498.752	-70.8857	58.6835	-0.798824	6.37469	195547	3530.05	0	0	41357.9	1.18367e+06	0	0		-317.464	-163.967	-550112	0															-317.464	-163.967	-550112	0
8.0663	-619600		-390217	-619600	0	0	29936.7	-5526.27	52.5333	-92.3237	-60.9001	-64.4007	0.349584	1.14631	16800.2	32384.7	0	0	28645.4	819839	0	0		52.5333	-140.869	240742	0															52.5333	-140.869	240742	0
8.0632	-648329		-389382	-648329	0	0	7781.32	29431.2	-214.118	-380.707	57.8665	-62.2719	1.56609	-4.89374	156215	8012.26	0	0	15621.4	447087	0	0		-214.118	133.852	1.0785e+06	0															-214.118	133.852	1.0785e+06	0
8.0602	-676231		-388067	-676231	0	0	-28756.1	9991.52	-42.5048	-165.736	62.8037	51.3879	-1.69875	-1.24898	61328.6	18942.9	0	0	4523.13	129453	0	0		-42.5048	145.273	-1.16985e+06	0															-42.5048	145.273	-1.16985e+06	0
8.0571	-700368		-386812	-700368	0	0	-12144.1	-27915.3	6.93399	-366.768	-45.069	62.5135	-3.91309	2.71022	123178	76321.9	0	0	-2941.24	-84179	0	0		6.93399	-104.25	-2.69476e+06	0															6.93399	-104.25	-2.69476e+06	0
8.0541	-718462		-386017	-718462	0	0	26913.6	-14226.8	-225.453	134.966	-61.4321	-39.0112	1.62108	-3.22643	-2272.65	-109898	0	0	-5918.47	-169388	0	0		-225.453	-142.1	1.11636e+06	0															-225.453	-142.1	1.11636e+06	0
8.0511	-729110		-385941	-729110	0	0	16227.4	25756.8	-282.915	-741.018	33.3117	-59.6032	7.45197	-8.91149	350458	47328.5	0	0	-4524.1	-129481	0	0		-282.915	77.0541	5.13182e+06	0															-282.915	77.0541	5.13182e+06	0
8.048	-731809		-386718	-731809	0	0	-24451.6	18134.6	317.786	-53.8815	57.0821	28.0619	4.10987	-2.96437	-46735.5	147014	0	0	272.298	7793.24	0	0		317.786	132.038	2.83028e+06	0															317.786	132.038	2.83028e+06	0
8.045	-726838		-388392	-726838	0	0	-19937.2	-23005.5	-262.181	-94.1357	-23.3458	53.9356	0.302123	4.73023	102798	-101258	0	0	6949.66	198901	0	0		-262.181	-54.0016	208058	0															-262.181	-54.0016	208058	0
8.0419	-715016		-390948	-715016	0	0	21426.8	-21624.9	-341.328	-229.471	-50.2411	-19.2385	7.45032	1.71449	196712	-124377	0	0	13840	396104	0	0		-341.328	-116.214	5.13069e+06	0															-341.328	-116.214	5.13069e+06	0
8.0389	-697433		-394332	-697433	0	0	23188	19724.6	93.14	-674.478	15.8053	-46.085	13.7154	-2.68278	370950	208323	0	0	19528.3	558904	0	0		93.14	36.5595	9.44517e+06	0															93.14	36.5595	9.44517e+06	0
8.0358	-675211		-398483	-675211	0	0	-17908.7	24617.5	91.1623	248.339	41.5619	13.1	3.70833	4.80632	-184731	5214.56	0	0	23150.1	662563	0	0		91.1623	96.1378	2.55375e+06	0															91.1623	96.1378	2.55375e+06	0
8.0328	-649355		-403338	-649355	0	0	-25905.1	-15989.7	-422.446	-424.613	-11.1644	36.7728	-7.37898	13.7283	410664	-237645	0	0	24522.6	701845	0	0		-422.446	-25.8245	-5.08155e+06	0															-422.446	-25.8245	-5.08155e+06	0
8.0297	-620728		-408828	-620728	0	0	13978.5	-27043.4	16.1694	-212.943	-31.8239	-10.0268	1.45566	6.23267	188901	47757.3	0	0	24092	689519	0	0		16.1694	-73.6125	1.00244e+06	0															16.1694	-73.6125	1.00244e+06	0
8.0267	-590107		-414874	-590107	0	0	28025.9	11886.7	-92.2134	-376.519	9.70232	-26.8245	11.313	-7.5295	406557	-76547.2	0	0	22730.8	650561	0	0		-92.2134	22.4427	7.79071e+06	0															-92.2134	22.4427	7.79071e+06	0
8.0236	-558316		-421369	-558316	0	0	-9726.43	28846.9	-72.3819	-55.8871	21.8859	10.1915	-3.69509	-0.832893	59966.4	-98490.7	0	0	21452.6	613980	0	0		-72.3819	50.6247	-2.54464e+06	0															-72.3819	50.6247	-2.54464e+06	0
8.0206	-526355		-428168	-526355	0	0	-29501.6	-7510.11	-78.9791	-416.21	-11.4807	17.1187	-14.6361	14.4293	540152	-315769	0	0	21126.8	604655	0	0		-78.9791	-26.5563	-1.00792e+07	0															-78.9791	-26.5563	-1.00792e+07	0
8.0176	-495466		-435070	-495466	0	0	5250.51	-29986.3	-155.643	81.0589	-12.632	-13.5421	2.53201	-9.13142	-260523	-123870	0	0	22265.6	637248	0	0		-155.643	-29.2193	1.74368e+06	0															-155.643	-29.2193	1.74368e+06	0
8.0145	-467130		-441832	-467130	0	0	30298.2	2960.65	-261.661	-666.307	16.3338	-8.53056	4.15258	-38.6245	240169	-1.15796e+06	0	0	24929.9	713499	0	0		-261.661	37.782	2.85969e+06	0															-261.661	37.782	2.85969e+06	0
8.0115	-442971		-448171	-442971	0	0	-653.724	30435.5	263.311	-57.5963	4.91389	19.8002	0.368735	-13.2069	401718	19856.3	0	0	28759.8	823113	0	0		263.311	11.3664	253931	0															263.311	11.3664	253931	0
8.0084	-424600		-453782	-424600	0	0	-30397.4	1656.97	-246.494	-122.906	-23.8731	1.87399	9.86027	5.92232	-309539	-163685	0	0	33105.4	947485	0	0		-246.494	-55.2215	6.7903e+06	0															-246.494	-55.2215	6.7903e+06	0
8.0054	-413426		-458374	-413426	0	0	-3958.11	-30184.1	-324.872	-215.212	0.506105	-28.4726	7.35344	-11.5407	-377451	-176277	0	0	37206.2	1.06485e+06	0	0		-324.872	1.17068	5.06397e+06	0															-324.872	1.17068	5.06397e+06	0
8.0023	-410501		-461696	-410501	0	0	29796.8	-6236.44	89.9857	-664.4	33.5078	2.1538	1.4052	-19.9185	-82350.1	-602272	0	0	40366.7	1.15531e+06	0	0		89.9857	77.5077	967696	0															89.9857	77.5077	967696	0
7.9993	-416406		-463562	-416406	0	0	8478.83	29237.9	88.8747	260.83	-3.00835	38.8787	6.49306	-2.78837	136580	166201	0	0	42083.5	1.20444e+06	0	0		88.8747	-6.95868	4.47147e+06	0															88.8747	-6.95868	4.47147e+06	0
7.9962	-431216		-463863	-431216	0	0	-28510.4	10672.4	-450.914	-433.076	-44.4774	-3.022	10.75	9.00658	-402609	-142054	0	0	42102.9	1.205e+06	0	0		-450.914	-102.882	7.40302e+06	0															-450.914	-102.882	7.40302e+06	0
7.9932	-454509		-462580	-454509	0	0	-12804.4	-27618.7	54.8749	-253.746	2.16101	-50.19	5.09334	0.874044	-41077.1	-151863	0	0	40413.2	1.15664e+06	0	0		54.8749	4.99867	3.50754e+06	0															54.8749	4.99867	3.50754e+06	0
7.9902	-485420		-459780	-485420	0	0	26567.8	-14862.6	-48.235	-301.983	55.8979	0.406354	-0.902137	-5.39584	-104164	-129947	0	0	37192.4	1.06446e+06	0	0		-48.235	129.299	-621260	0															-48.235	129.299	-621260	0
7.9871	-522716		-455608	-522716	0	0	16835.2	25363.8	-169.851	-22.8357	2.24566	61.4805	-0.47171	2.74545	-77576.4	34255.9	0	0	32741.9	937082	0	0		-169.851	5.19448	-324845	0															-169.851	5.19448	-324845	0
7.9841	-564867		-450274	-564867	0	0	-24013.6	18710.8	-87.4674	-530.825	-66.8165	5.78314	0.616829	7.99791	-164459	-180517	0	0	27432.4	785122	0	0		-87.4674	-154.555	424781	0															-87.4674	-154.555	424781	0
7.981	-610104		-444049	-610104	0	0	-20478.5	-22525	-22.4105	104.607	-10.1786	-71.7859	-1.3851	-0.508579	16909	41614.2	0	0	21672.9	620283	0	0		-22.4105	-23.5443	-953851	0															-22.4105	-23.5443	-953851	0
7.978	-656506		-437248	-656506	0	0	20906.6	-22128.2	-318.156	-528.835	76.2724	-15.389	-2.66393	-7.47099	-221014	-97245	0	0	15900.2	455069	0	0		-318.156	176.427	-1.83453e+06	0															-318.156	176.427	-1.83453e+06	0
7.9749	-702081		-430221	-702081	0	0	23650.4	19167.7	148.23	-143.775	21.3565	80.1653	-1.21467	-2.17266	12917.4	-74666.7	0	0	10573.3	302610	0	0		148.23	49.4001	-836488	0															148.23	49.4001	-836488	0
7.9719	-744886		-423344	-744886	0	0	-17318.4	25036.3	-138.483	-204.719	-83.3608	28.0089	0.751286	2.70824	-80815.5	-28093.1	0	0	6152.45	176085	0	0		-138.483	-192.824	517376	0															-138.483	-192.824	517376	0
7.9688	-783159		-416984	-783159	0	0	-26277.9	-15369.3	-269.205	-98.9546	-35.2607	-85.7645	2.09087	-2.27926	-89974.4	27759	0	0	3053.49	87391.7	0	0		-269.205	-81.5622	1.43989e+06	0															-269.205	-81.5622	1.43989e+06	0
7.9658	-815459		-411489	-815459	0	0	13331.6	-27368.1	-19.2554	-632.69	87.293	-43.0143	2.6962	-5.91932	-126056	-152704	0	0	1576.6	45122.6	0	0		-19.2554	201.919	1.85675e+06	0															-19.2554	201.919	1.85675e+06	0
7.9627	-840783		-407147	-840783	0	0	28300.6	11217	84.2422	168.515	51.1614	87.8749	1.84905	0.117869	51007	24076.6	0	0	1828.14	52321.9	0	0		84.2422	118.342	1.27335e+06	0															84.2422	118.342	1.27335e+06	0
7.9597	-858631		-404170	-858631	0	0	-9037.87	29069.9	-377.959	-423.088	-87.4528	59.5845	0.700473	5.31515	-160842	-27675	0	0	3662.45	104820	0	0		-377.959	-202.289	482383	0															-377.959	-202.289	482383	0
7.9567	-869002		-402666	-869002	0	0	-29671.8	-6806.6	54.0704	-198.055	-68.1587	-85.9838	1.10843	1.50749	-22628.1	-52274.4	0	0	6671.57	190942	0	0		54.0704	-157.659	763321	0															54.0704	-157.659	763321	0
7.9536	-872326		-402637	-872326	0	0	4536.12	-30102.6	-92.3729	-284.702	83.441	-76.7537	1.10042	-2.39979	-67248.4	-44011.2	0	0	10240.3	293082	0	0		-92.3729	193.009	757806	0															-92.3729	193.009	757806	0
7.9506	-869329		-403986	-869329	0	0	30360	2239.49	-198.263	-66.6912	85.2356	79.8139	-1.62973	0.743631	-51143.9	18926.9	0	0	13665	391096	0	0		-198.263	197.16	-1.12232e+06	0															-198.263	197.16	-1.12232e+06	0
7.9475	-860895		-406535	-860895	0	0	70.0472	30442.4	-29.13	-569.567	-75.1087	93.4691	-3.55055	3.16476	-96591.5	-107865	0	0	16311.6	466842	0	0		-29.13	-173.735	-2.44509e+06	0															-29.13	-173.735	-2.44509e+06	0
7.9445	-847925		-410054	-847925	0	0	-30349.4	2379.18	30.7869	188.528	-101.32	-69.3486	-1.0742	-1.12548	35279.1	31602	0	0	17773.9	508695	0	0		30.7869	-234.364	-739752	0															30.7869	-234.364	-739752	0
7.9414	-831258		-414297	-831258	0	0	-4674.6	-30081.4	-430.669	-473.383	62.5738	-108.655	1.55755	-4.86061	-153495	-24132	0	0	17985.4	514746	0	0		-430.669	144.741	1.07261e+06	0															-430.669	144.741	1.07261e+06	0
7.9384	-811642		-419026	-811642	0	0	29640.1	-6943.08	114.336	-281.796	115.35	54.8408	-0.138866	-2.37696	-20619.4	-69489.2	0	0	17246.5	493600	0	0		114.336	266.818	-95630.8	0															114.336	266.818	-95630.8	0
7.9353	-789780		-424040	-789780	0	0	9171.55	29028	18.5407	-208.003	-46.222	121.283	-1.54839	0.437235	-26893.2	-40936.6	0	0	16153.3	462313	0	0		18.5407	-106.917	-1.0663e+06	0															18.5407	-106.917	-1.0663e+06	0
7.9323	-766401		-429188	-766401	0	0	-28248.7	11347.2	-290.108	66.4278	-126.344	-36.8044	1.9754	-1.10121	-43306.7	53522.9	0	0	15437.9	441837	0	0		-290.108	-292.248	1.36036e+06	0															-290.108	-292.248	1.36036e+06	0
7.9293	-742334		-434371	-742334	0	0	-13457.4	-27306.5	-178.34	-677.755	26.689	-130.433	4.71885	-2.33286	-127205	-97461	0	0	15760.6	451072	0	0		-178.34	61.7349	3.24965e+06	0															-178.34	61.7349	3.24965e+06	0
7.9262	-718564		-439531	-718564	0	0	26206.9	-15490.1	158.028	29.8544	133.463	15.989	1.19372	0.0806816	32533.6	-16376.4	0	0	17510.4	501153	0	0		158.028	308.716	822062	0															158.028	308.716	822062	0
7.9232	-696207		-444634	-696207	0	0	17433.5	24956.3	-268.086	-333.242	-4.82825	135.36	-2.38821	2.06573	-93187.8	-23588.2	0	0	20670.5	591595	0	0		-268.086	-11.1683	-1.64465e+06	0															-268.086	-11.1683	-1.64465e+06	0
7.9201	-676442		-449644	-676442	0	0	-23562	19276.4	-26.4289	-118.041	-136.067	6.66047	0.151407	0.874932	-20433	-17696.5	0	0	24790.6	709514	0	0		-26.4289	-314.739	104267	0															-26.4289	-314.739	104267	0
7.9171	-660375		-454503	-660375	0	0	-21008.2	-22031.8	-147.717	-344.198	-18.3374	-135.541	2.63858	-0.732859	-71578.1	-42736.6	0	0	29080.1	832282	0	0		-147.717	-42.4167	1.81707e+06	0															-147.717	-42.4167	1.81707e+06	0
7.914	-648888		-459106	-648888	0	0	20374.6	-22619	-156.526	-107.396	133.759	-30.0581	-0.942198	-1.01464	-42147	638.743	0	0	32600	933020	0	0		-156.526	309.401	-648848	0															-156.526	309.401	-648848	0
7.911	-642499		-463300	-642499	0	0	24099.4	18600.1	9.27332	-548.763	41.6751	130.714	-3.79029	-1.27939	-67547.2	-101332	0	0	34504.2	987519	0	0		9.27332	96.3995	-2.6102e+06	0															9.27332	96.3995	-2.6102e+06	0
7.9079	-641274		-466886	-641274	0	0	-16718.3	25441	38.1982	235.635	-126.417	53.0407	0.408061	-1.69274	36242.9	38681.2	0	0	34265.9	980699	0	0		38.1982	-292.418	281012	0															38.1982	-292.418	281012	0
7.9049	-644803		-469642	-644803	0	0	-26635.9	-14740.2	-493.805	-448.658	-64.0088	-120.897	4.58762	-1.65559	-146599	-23524.2	0	0	31824	910812	0	0		-493.805	-148.06	3.15927e+06	0															-493.805	-148.06	3.15927e+06	0
7.9018	-652257		-471364	-652257	0	0	12677.1	-27677.3	97.2014	-363.835	114.203	-74.4377	2.05474	-1.84658	-25060.2	-80279.1	0	0	27610.1	790210	0	0		97.2014	264.165	1.415e+06	0															97.2014	264.165	1.415e+06	0
7.8988	-662503		-471897	-662503	0	0	28559.3	10541	116.5	-205.485	84.1913	106.397	-0.654844	-1.61313	-1697.77	-52972.6	0	0	22446	642411	0	0		116.5	194.745	-450960	0															116.5	194.745	-450960	0
7.8958	-674262		-471192	-674262	0	0	-8344.19	29276.6	-309.543	170.298	-97.5606	93.1424	2.53173	0.671514	-40784.9	68517.1	0	0	17339.3	496255	0	0		-309.543	-225.67	1.74348e+06	0															-309.543	-225.67	1.74348e+06	0
7.8927	-686265		-469325	-686265	0	0	-29825.2	-6099.25	-273.725	-717.682	-101.174	-87.7897	5.05478	2.70746	-134247	-111581	0	0	13233.1	378736	0	0		-273.725	-234.027	3.48099e+06	0															-273.725	-234.027	3.48099e+06	0
7.8897	-697399		-466510	-697399	0	0	3819.16	-30202	226.679	-43.9568	77.1937	-108.181	1.25997	1.19631	40942.9	-33484.7	0	0	10778.9	308495	0	0		226.679	178.558	867682	0															226.679	178.558	867682	0
7.8866	-706794		-463086	-706794	0	0	30404.7	1517.06	-224.079	-245.096	114.071	65.8943	-2.40352	-0.760206	-71924.9	-26760.1	0	0	10192.2	291704	0	0		-224.079	263.861	-1.65519e+06	0															-224.079	263.861	-1.65519e+06	0
7.8836	-713863		-459483	-713863	0	0	793.779	30432.1	-110.257	-107.246	-54.0238	118.77	-0.39831	1.10949	-34080.4	-11240.7	0	0	11231.3	321444	0	0		-110.257	-124.964	-274297	0															-110.257	-124.964	-274297	0
7.8805	-718294		-456162	-718294	0	0	-30284.2	3100.05	-126.776	-410.742	-122.218	-41.7228	1.95656	2.6928	-67600.8	-75483.9	0	0	13299.2	380626	0	0		-126.776	-282.705	1.34739e+06	0															-126.776	-282.705	1.34739e+06	0
7.8775	-719990		-453548	-719990	0	0	-5388.45	-29961.8	-106.989	-62.3262	29.1386	-124.372	0.283997	-0.92677	-29298	-3515.22	0	0	15636.7	447526	0	0		-106.989	67.4011	195576	0															-106.989	67.4011	195576	0
7.8744	-719008		-451964	-719008	0	0	29466.7	-7645.8	-47.2436	-522.093	125.209	16.4224	-0.908589	-4.05058	-57743.1	-112410	0	0	17550	502286	0	0		-47.2436	289.625	-625702	0															-47.2436	289.625	-625702	0
7.8714	-715494		-451572	-715494	0	0	9859.08	28801.8	44.0912	181.173	-3.7274	124.724	1.44074	-0.396568	25626.3	37586.1	0	0	18604.6	532467	0	0		44.0912	-8.62194	992171	0															44.0912	-8.62194	992171	0
7.8684	-709646		-452344	-709646	0	0	-27970.9	12015.6	-451.961	-417.795	-122.929	8.79357	3.41601	3.64304	-139322	-60853.8	0	0	18731.8	536110	0	0		-451.961	-284.349	2.35244e+06	0															-451.961	-284.349	2.35244e+06	0
7.8653	-701701		-454060	-701701	0	0	-14102.8	-26978.8	62.7817	-340.691	-20.9904	-119.856	2.66892	0.991218	-10897.2	-85983.1	0	0	18220.6	521477	0	0		62.7817	-48.5535	1.83796e+06	0															62.7817	-48.5535	1.83796e+06	0
7.8623	-691952		-456344	-691952	0	0	25831.2	-16108.7	112.286	-232.506	115.555	-32.7182	1.42701	-1.60803	10958	-64524.8	0	0	17599	503687	0	0		112.286	267.293	982713	0															112.286	267.293	982713	0
7.8592	-680780		-458727	-680780	0	0	18021.8	24534.8	-289.527	178.266	43.8389	110.093	0.493748	2.82644	-60448	63051.7	0	0	17447	499337	0	0		-289.527	101.405	340021	0															-289.527	101.405	340021	0
7.8562	-668676		-460726	-668676	0	0	-23097	19831.1	-282.208	-712.106	-103.553	54.224	-0.687205	6.51687	-113364	-164148	0	0	18197	520802	0	0		-282.208	-239.531	-473246	0															-282.208	-239.531	-473246	0
7.8531	-656240		-461940	-656240	0	0	-21526.1	-21526.1	246.766	-40.9558	-63.7563	-96.0336	-0.888045	1.98001	61738	-23505.7	0	0	19984.3	571955	0	0		246.766	-147.476	-611555	0															246.766	-147.476	-611555	0
7.8501	-644144		-462124	-644144	0	0	19831.1	-23097	-248.108	-206.853	87.6458	-72.3315	-0.525308	-2.79362	-74941.7	-43267.5	0	0	22592	646589	0	0		-248.108	202.735	-361755	0															-248.108	202.735	-361755	0
7.847	-633065		-461240	-633065	0	0	24534.8	18021.8	-144.093	-159.021	79.86	78.513	-1.91299	-0.110526	-44942.9	-37187.3	0	0	25505.9	729986	0	0		-144.093	184.726	-1.31738e+06	0															-144.093	184.726	-1.31738e+06	0
7.844	-623576		-459472	-623576	0	0	-16108.7	25831.2	-44.9591	-427.948	-68.7683	86.2682	-2.77921	2.73659	-25920	-115874	0	0	28061.4	803125	0	0		-44.9591	-159.069	-1.91391e+06	0															-44.9591	-159.069	-1.91391e+06	0
7.8409	-616056		-457195	-616056	0	0	-26978.8	-14102.8	-106.876	44.5359	-91.4992	-58.5524	0.60772	-0.875629	-28744.4	15052.9	0	0	29636.9	848217	0	0		-106.876	-211.649	418508	0															-106.876	-211.649	418508	0
7.8379	-610595		-454913	-610595	0	0	12015.6	-27970.9	-167.282	-547.574	48.0116	-95.5146	3.87375	-3.69857	-56907	-152792	0	0	29834.5	853872	0	0		-167.282	111.057	2.66767e+06	0															-167.282	111.057	2.66767e+06	0
7.8349	-606946		-453169	-606946	0	0	28801.8	9859.08	108.415	62.0366	98.2938	37.2956	1.17349	0.185876	31966.2	16923.1	0	0	28592.8	818333	0	0		108.415	227.366	808131	0															108.415	227.366	808131	0
7.8318	-604534		-452451	-604534	0	0	-7645.8	29466.7	-345.797	-319.57	-26.5546	99.8353	-2.12906	4.02997	-102472	-93548.8	0	0	26199.2	749829	0	0		-345.797	-61.4239	-1.46618e+06	0															-345.797	-61.4239	-1.46618e+06	0
7.8288	-602504		-453097	-602504	0	0	-29961.8	-5388.45	-48.456	-256.253	-100.156	-15.9376	0.868938	2.42026	-12993.5	-77197.7	0	0	23199.4	663974	0	0		-48.456	-231.673	598397	0															-48.456	-231.673	598397	0
7.8257	-599824		-455261	-599824	0	0	3100.05	-30284.2	53.9636	-344.462	5.59	-99.291	3.48876	0.347075	21326.2	-104578	0	0	20233.3	579081	0	0		53.9636	12.9304	2.40254e+06	0															53.9636	12.9304	2.40254e+06	0
7.8227	-595400		-458870	-595400	0	0	30432.1	793.779	-178.533	144.139	97.2933	-4.34912	-1.89743	1.39667	-58851.4	40997.6	0	0	17850.1	510874	0	0		-178.533	225.051	-1.30667e+06	0															-178.533	225.051	-1.30667e+06	0
7.8196	-588198		-463663	-588198	0	0	1517.06	30404.7	-264.06	-611.961	13.7487	94.2324	-6.75913	1.81605	-65470.3	-202754	0	0	16361.4	468268	0	0		-264.06	31.8024	-4.65469e+06	0															-264.06	31.8024	-4.65469e+06	0
7.8166	-577336		-469232	-577336	0	0	-30202	3819.16	172.195	-27.355	-90.1936	22.4879	-1.86863	-0.162612	57057.3	-2225.39	0	0	15777.7	451563	0	0		172.195	-208.629	-1.28684e+06	0															172.195	-208.629	-1.28684e+06	0
7.8135	-562148		-475095	-562148	0	0	-6099.25	-29825.2	-268.433	-258.77	-30.458	-85.276	3.68829	-1.83047	-77089.9	-98839.4	0	0	15848.7	453594	0	0		-268.433	-70.4531	2.53995e+06	0															-268.433	-70.4531	2.53995e+06	0
7.8105	-542226		-480762	-542226	0	0	29276.6	-8344.19	-96.2977	-194.905	79.5914	-37.564	-0.0442868	-2.46973	-21904.4	-71935.7	0	0	16193.4	463460	0	0		-96.2977	184.105	-30498.2	0															-96.2977	184.105	-30498.2	0
7.8075	-517423		-485801	-517423	0	0	10541	28559.3	10.34	-373.819	43.7261	73.2621	-3.70017	-2.34956	28098	-130441	0	0	16477.1	471578	0	0		10.34	101.144	-2.54813e+06	0															10.34	101.144	-2.54813e+06	0
7.8044	-487872		-489868	-487872	0	0	-27677.3	12677.1	-168.193	116.061	-66.4192	48.8808	2.47681	0.0753934	-69507.1	29312.1	0	0	16574.4	474362	0	0		-168.193	-153.636	1.70566e+06	0															-168.193	-153.636	1.70566e+06	0
7.8014	-454008		-492728	-454008	0	0	-14740.2	-26635.9	-246.008	-625.926	-52.982	-59.2	7.93583	2.94676	-38486.2	-254814	0	0	16661.3	476850	0	0		-246.008	-122.554	5.46503e+06	0															-246.008	-122.554	5.46503e+06	0
7.7983	-416614		-494254	-416614	0	0	25441	-16718.3	218.826	-12.6673	51.7463	-56.0015	2.06968	1.99509	86009.2	16155.3	0	0	17197.7	492204	0	0		218.826	119.695	1.42529e+06	0															218.826	119.695	1.42529e+06	0
7.7953	-376858		-494417	-376858	0	0	18600.1	24099.4	-286.307	-179.85	57.9297	44.2015	-4.62092	0.421218	-96100.5	-103527	0	0	18797	537977	0	0		-286.307	133.998	-3.18221e+06	0															-286.307	133.998	-3.18221e+06	0
7.7922	-336321		-493266	-336321	0	0	-22619	20374.6	-198.455	-222.337	-36.7087	58.7751	-1.20425	4.12864	-56880.6	-117922	0	0	22014.2	630053	0	0		-198.455	-84.9118	-829307	0															-198.455	-84.9118	-829307	0
7.7892	-296968		-490929	-296968	0	0	-22031.8	-21008.2	52.4201	-492.873	-58.5646	-29.4084	2.6602	7.08006	90130.7	-211872	0	0	27114.3	776020	0	0		52.4201	-135.467	1.83195e+06	0															52.4201	-135.467	1.83195e+06	0
7.7861	-261035		-487603	-261035	0	0	19276.4	-23562	-34.5424	174.323	22.4358	-57.3425	-2.84084	0.509118	-42765.3	76749.7	0	0	33893.1	970029	0	0		-34.5424	51.8967	-1.95635e+06	0															-34.5424	51.8967	-1.95635e+06	0
7.7831	-230836		-483562	-230836	0	0	24956.3	17433.5	-317.648	-484.442	55.1704	15.9189	-7.65397	-6.57235	-76436.3	-297457	0	0	41612.5	1.19096e+06	0	0		-317.648	127.616	-5.27093e+06	0															-317.648	127.616	-5.27093e+06	0
7.78	-208500		-479145	-208500	0	0	-15490.1	26206.9	78.9023	-92.2932	-9.97654	52.1253	-1.98751	-1.1333	60487.1	-34531.6	0	0	49085.8	1.40485e+06	0	0		78.9023	-23.0769	-1.36871e+06	0															78.9023	-23.0769	-1.36871e+06	0
7.777	-195671		-474757	-195671	0	0	-27306.5	-13457.4	-204.492	-317.022	-48.2989	-4.71607	4.82876	6.09226	-49870.5	-231341	0	0	54903.3	1.57135e+06	0	0		-204.492	-111.721	3.32534e+06	0															-204.492	-111.721	3.32534e+06	0
7.774	-193248		-470843	-193248	0	0	11347.2	-28248.7	-57.7286	-143.432	0.232034	-43.7956	3.26796	-1.33545	-642.628	-107469	0	0	57751.7	1.65287e+06	0	0		-57.7286	0.536723	2.25049e+06	0															-57.7286	0.536723	2.25049e+06	0
7.7709	-201216		-467846	-201216	0	0	29028	9171.55	-20.0937	-345.581	38.7313	-3.39561	0.261441	-8.89961	89212.3	-255940	0	0	56747.1	1.62412e+06	0	0		-20.0937	89.5901	180042	0															-20.0937	89.5901	180042	0
7.7679	-218604		-466169	-218604	0	0	-6943.08	29640.1	-187.892	108.876	6.10268	33.2306	2.16499	6.05178	-194407	22152.6	0	0	51693.9	1.47949e+06	0	0		-187.892	14.1162	1.49093e+06	0															-187.892	14.1162	1.49093e+06	0
7.7648	-243603		-466123	-243603	0	0	-30081.4	-4674.6	-256.886	-648.801	-27.4256	7.84185	2.40574	24.3447	41433.5	-743569	0	0	43195.5	1.23627e+06	0	0		-256.886	-63.4387	1.65672e+06	0															-256.886	-63.4387	1.65672e+06	0
7.7618	-273822		-467889	-273822	0	0	2379.18	-30349.4	262.469	-31.7434	-8.58336	-21.4531	-2.94409	11.0566	328558	115657	0	0	32578.5	932406	0	0		262.469	-19.8544	-2.02746e+06	0															262.469	-19.8544	-2.02746e+06	0
7.7587	-306629		-471488	-306629	0	0	30442.4	70.0472	-270.514	-114.361	15.4526	-8.31554	-10.4867	-13.044	-318325	-397825	0	0	21638.5	619301	0	0		-270.514	35.7437	-7.22167e+06	0															-270.514	35.7437	-7.22167e+06	0
7.7557	-339507		-476787	-339507	0	0	2239.49	30360	-271.214	-221.211	7.04498	9.56385	-28.5355	7.33824	-286694	-849903	0	0	12264.1	351003	0	0		-271.214	16.2959	-1.9651e+07	0															-271.214	16.2959	-1.9651e+07	0
7.7526	-370378		-483512	-370378	0	0	-30102.6	4536.12	74.7991	-564.203	-3.92459	4.79637	-78.1013	48.3109	2.13191e+06	-1.80856e+06	0	0	6026.36	172476	0	0		74.7991	-9.07806	-5.37847e+07	0															74.7991	-9.07806	-5.37847e+07	0
7.7496	-397812		-491282	-397812	0	0	-6806.6	-29671.8	33.4663	223.175	-1.61215	1.33179	55.6338	-92.4746	-3.12256e+06	-1.02132e+06	0	0	3834.55	109746	0	0		33.4663	-3.7291	3.83124e+07	0															33.4663	-3.7291	3.83124e+07	0
7.7466	-421117		-499663	-421117	0	0	29069.9	-9037.87	-389.095	-432.257	-6.07844	2.4482	30.4334	83.3708	1.63819e+06	2.14853e+06	0	0	5742.89	164363	0	0		-389.095	-14.0602	2.0958e+07	0															-389.095	-14.0602	2.0958e+07	0
7.7435	-440286		-508207	-440286	0	0	11217	28300.6	61.2657	-177.673	-7.30913	-10.1972	8.66529	12.2192	-248611	382296	0	0	10955.9	313561	0	0		61.2657	-16.9069	5.96738e+06	0															61.2657	-16.9069	5.96738e+06	0
7.7405	-455856		-516493	-455856	0	0	-27368.1	13331.6	-116.475	-297.667	13.5805	-12.8803	6.42887	-15.8213	34976.9	518706	0	0	18031.2	516059	0	0		-116.475	31.4134	4.42726e+06	0															-116.475	31.4134	4.42726e+06	0
7.7374	-468689		-524153	-468689	0	0	-15369.3	-26277.9	-100.901	-65.2307	19.0579	16.1333	-4.7721	0.617028	89558	115918	0	0	25229.6	722078	0	0		-100.901	44.0832	-3.28632e+06	0															-100.901	44.0832	-3.28632e+06	0
7.7344	-479755		-530879	-479755	0	0	25036.3	-17318.4	-77.8737	-404.694	-17.7746	25.7265	-9.23222	9.4056	-68250.6	395369	0	0	30924.4	885065	0	0		-77.8737	-41.1149	-6.3578e+06	0															-77.8737	-41.1149	-6.3578e+06	0
7.7313	-489939		-536415	-489939	0	0	19167.7	23650.4	-115.052	76.3494	-32.7608	-18.4388	1.67089	-3.27094	109386	-23179.2	0	0	33971.5	972272	0	0		-115.052	-75.7798	1.15067e+06	0															-115.052	-75.7798	1.15067e+06	0
7.7283	-499922		-540566	-499922	0	0	-22128.2	20906.6	-247.526	-576.14	18.0769	-40.0279	9.63562	-10.5354	7039.55	434577	0	0	33949.6	971648	0	0		-247.526	41.814	6.6356e+06	0															-247.526	41.814	6.6356e+06	0
7.7252	-510130		-543175	-510130	0	0	-22525	-20478.5	210.744	-38.61	47.389	16.6572	3.70319	-2.11642	-126756	-28163.5	0	0	31218	893467	0	0		210.744	109.616	2.55022e+06	0															210.744	109.616	2.55022e+06	0
7.7222	-520772		-544136	-520772	0	0	18710.8	-24013.6	-257.301	-140.314	-14.1663	54.702	-1.26229	5.03057	97183.7	124438	0	0	26781.7	766498	0	0		-257.301	-32.7685	-869277	0															-257.301	-32.7685	-869277	0
7.7191	-531933		-543405	-531933	0	0	25363.8	16835.2	-260.542	-213.358	-61.8239	-10.609	4.66898	2.64986	73812.1	145814	0	0	22006.5	629831	0	0		-260.542	-143.006	3.21531e+06	0															-260.542	-143.006	3.21531e+06	0
7.7161	-543683		-541012	-543683	0	0	-14862.6	26567.8	82.9003	-563.635	6.00845	-68.6128	8.2572	0.485147	-135613	212165	0	0	18257.7	522540	0	0		82.9003	13.8983	5.68635e+06	0															82.9003	13.8983	5.68635e+06	0
7.7131	-556195		-537088	-556195	0	0	-27618.7	-12804.4	42.8714	252.462	74.9302	0.405772	0.59038	3.3661	26795.3	-100527	0	0	16555.2	473816	0	0		42.8714	173.323	406567	0															42.8714	173.323	406567	0
7.71	-569800		-531865	-569800	0	0	10672.4	-28510.4	-437.914	-425.883	6.14029	80.6437	-5.66168	4.99914	82104.2	214770	0	0	17328.5	495946	0	0		-437.914	14.2032	-3.89893e+06	0															-437.914	14.2032	-3.89893e+06	0
7.707	-584992		-525675	-584992	0	0	29237.9	8478.83	78.9653	-239.326	-85.6288	13.5544	-1.33124	2.5842	-60833.6	64269.1	0	0	20326.9	581761	0	0		78.9653	-198.07	-916762	0															78.9653	-198.07	-916762	0
7.7039	-602349		-518932	-602349	0	0	-6236.44	29796.8	-52.0298	-250.215	-21.7456	-89.7708	2.7654	0.0902904	-19936.6	81837	0	0	24700.6	706939	0	0		-52.0298	-50.3002	1.9044e+06	0															-52.0298	-50.3002	1.9044e+06	0
7.7009	-622391		-512093	-622391	0	0	-30184.1	-3958.11	-168.307	-10.6219	92.9673	-30.6089	-1.59939	-0.640843	45739.6	25673.8	0	0	29224.3	836407	0	0		-168.307	215.045	-1.10143e+06	0															-168.307	215.045	-1.10143e+06	0
7.6978	-645415		-505612	-645415	0	0	1656.97	-30397.4	-110.138	-487.248	40.0265	95.129	-4.76544	-0.847332	-33652.8	143453	0	0	32602.1	933080	0	0		-110.138	92.5862	-3.28174e+06	0															-110.138	92.5862	-3.28174e+06	0
7.6948	-671323		-499890	-671323	0	0	30435.5	-653.724	-17.1729	74.2821	-96.1822	49.8701	0.45631	-0.535712	13537.8	-16602.9	0	0	33778.3	966743	0	0		-17.1729	-222.481	314239	0															-17.1729	-222.481	314239	0
7.6917	-699511		-495227	-699511	0	0	2960.65	30298.2	-276.618	-475.764	-60.0021	-96.0692	4.85628	0.153735	9719.84	147592	0	0	32179	920972	0	0		-276.618	-138.792	3.34429e+06	0															-276.618	-138.792	3.34429e+06	0
7.6887	-728839		-491791	-728839	0	0	-29986.3	5250.51	129.435	-94.1981	94.7498	-70.2785	1.35694	0.0123033	-40754.2	6755.7	0	0	27833.4	796598	0	0		129.435	219.168	934462	0															129.435	219.168	934462	0
7.6857	-757702		-489596	-757702	0	0	-7510.11	-29501.6	-183.879	-195.345	80.5506	92.2019	-2.1897	0.0813131	18843.7	63988.9	0	0	21353.5	611143	0	0		-183.879	186.323	-1.50794e+06	0															-183.879	186.323	-1.50794e+06	0
7.6826	-784198		-488502	-784198	0	0	28846.9	-9726.43	-224.061	-133.879	-88.4218	90.6674	0.478425	2.00467	33299.3	53175	0	0	13789	394644	0	0		-224.061	-204.53	329469	0															-224.061	-204.53	329469	0
7.6796	-806359		-488245	-806359	0	0	11886.7	28025.9	9.67583	-542.765	-100.478	-83.4248	2.59786	3.24488	-60060.7	111378	0	0	6396.42	183067	0	0		9.67583	-232.418	1.78903e+06	0															9.67583	-232.418	1.78903e+06	0
7.6765	-822420		-488468	-822420	0	0	-27043.4	13978.5	39.2213	194.128	77.2445	-109.834	-1.01453	1.0706	12471	-43134.4	0	0	383.103	10964.5	0	0		39.2213	178.676	-698660	0															39.2213	178.676	-698660	0
7.6735	-831043		-488780	-831043	0	0	-15989.7	-25905.1	-397.144	-424.085	118.59	69.9328	-4.04948	-1.18807	33972.9	123899	0	0	-3319.13	-94994.5	0	0		-397.144	274.314	-2.78869e+06	0															-397.144	274.314	-2.78869e+06	0
7.6704	-831503		-488809	-831503	0	0	24617.5	-17908.7	92.7728	-213.483	-61.5592	126.611	-1.65189	0.070424	-39404.3	31317	0	0	-4204.94	-120346	0	0		92.7728	-142.394	-1.13758e+06	0															92.7728	-142.394	-1.13758e+06	0
7.6674	-823768		-488262	-823768	0	0	19724.6	23188	-69.9925	-213.361	-133.767	-52.2096	0.994309	1.20693	-8374.06	46862.4	0	0	-2249.6	-64384.1	0	0		-69.9925	-309.42	684734	0															-69.9925	-309.42	684734	0
7.6643	-808483		-486954	-808483	0	0	-21624.9	21426.8	-221.107	-31.5214	41.9855	-139.942	-0.228237	-1.51151	37322.4	27795.9	0	0	2131.97	61017.5	0	0		-221.107	97.1175	-157176	0															-221.107	97.1175	-157176	0
7.6613	-786888		-484846	-786888	0	0	-23005.5	-19937.2	-74.4578	-553.434	145.031	31.0018	-1.27101	-3.54427	-41422.5	106878	0	0	8199.79	234680	0	0		-74.4578	335.475	-875286	0															-74.4578	335.475	-875286	0
7.6582	-760642		-482030	-760642	0	0	18134.6	-24451.6	63.8081	133.245	-19.3863	148.944	0.824862	-0.535765	1858.19	-29885.1	0	0	15043.7	430556	0	0		63.8081	-44.8429	568043	0															63.8081	-44.8429	568043	0
7.6552	-731649		-478720	-731649	0	0	25756.8	16227.4	-361.711	-392.547	-151.607	-7.2767	2.50436	2.46904	24438.1	104234	0	0	21743.7	622309	0	0		-361.711	-350.685	1.72463e+06	0															-361.711	-350.685	1.72463e+06	0
7.6522	-701867		-475215	-701867	0	0	-14226.8	26913.6	66.5298	-203.068	-5.18064	-152.962	1.31134	0.479358	-31557.4	28473.2	0	0	27505.8	787223	0	0		66.5298	-11.9834	903060	0															66.5298	-11.9834	903060	0
7.6491	-673136		-471861	-673136	0	0	-27915.3	-12144.1	-58.3762	-228.223	152.969	-17.8331	-0.204904	-1.51584	-12688.6	44803.6	0	0	31757.9	908920	0	0		-58.3762	353.836	-141108	0															-58.3762	353.836	-141108	0
7.6461	-647059		-469017	-647059	0	0	9991.52	-28756.1	-216.749	-3.49833	30.5241	151.608	-0.298805	1.36951	36396.1	22275.9	0	0	34197.4	978740	0	0		-216.749	70.6059	-205773	0															-216.749	70.6059	-205773	0
7.643	-624912		-467013	-624912	0	0	29431.2	7781.32	-111.927	-560.797	-148.877	43.095	-0.312395	3.67642	-37801.6	105771	0	0	34796.7	995890	0	0		-111.927	-344.37	-215132	0															-111.927	-344.37	-215132	0
7.64	-607615		-466131	-607615	0	0	-5526.27	29936.7	85.7339	92.1838	-55.3881	-144.792	-0.752982	0.304075	-4941.82	-24222.2	0	0	33773.8	966616	0	0		85.7339	-128.119	-518543	0															85.7339	-128.119	-518543	0
7.6369	-595741		-466582	-595741	0	0	-30269.6	-3239.38	-320.393	-360.526	139.389	-67.248	-0.852331	-2.99767	16089.2	93499.4	0	0	31540.2	902689	0	0		-320.393	322.425	-586960	0															-320.393	322.425	-586960	0
7.6339	-589557		-468492	-589557	0	0	933.817	-30428.2	34.372	-162.453	78.5247	132.723	-0.793148	-0.728237	-22899.6	23454	0	0	28631.5	819441	0	0		34.372	181.637	-546204	0															34.372	181.637	-546204	0
7.6308	-589100		-471889	-589100	0	0	30411.3	-1377.13	-99.5947	-256.161	-124.864	89.0753	-0.441306	1.73671	-11029	53423.3	0	0	25629.4	733520	0	0		-99.5947	-288.825	-303906	0															-99.5947	-288.825	-303906	0
7.6278	-594258		-476708	-594258	0	0	3680.13	30219.2	-191.105	-49.1555	-98.7663	-115.9	1.0597	-0.74584	26438.5	29278.5	0	0	23077.7	660490	0	0		-191.105	-228.458	729764	0															-191.105	-228.458	729764	0
7.6248	-604848		-482778	-604848	0	0	-29853	5961.93	-56.359	-538.07	105.936	-107.475	2.27717	-2.76894	-51472.1	96237.5	0	0	21400.6	612491	0	0		-56.359	245.042	1.56818e+06	0															-56.359	245.042	1.56818e+06	0
7.6217	-620685		-489833	-620685	0	0	-8209.37	-29314.7	68.2637	162.599	115.093	95.0876	1.0462	0.548408	7487.74	-35171.1	0	0	20831.1	596192	0	0		68.2637	266.224	720470	0															68.2637	266.224	720470	0
7.6187	-641604		-497530	-641604	0	0	28607.5	-10409.5	-408.445	-377.9	-83.4851	121.525	-0.543983	3.73472	23314.6	112503	0	0	21362.9	611411	0	0		-408.445	-193.111	-374615	0															-408.445	-193.111	-374615	0
7.6156	-667466		-505464	-667466	0	0	12549.6	27735.4	62.6915	-268.429	-126.691	-71.268	0.529488	1.82091	-43858.8	37537.4	0	0	22737.7	650758	0	0		62.6915	-293.052	364633	0															62.6915	-293.052	364633	0
7.6126	-698106		-513208	-698106	0	0	-26703.5	14617.5	21.8439	-211.093	58.5846	-130.531	1.40856	-0.464842	-30818.7	33002.5	0	0	24478.2	700574	0	0		21.8439	135.513	970011	0															21.8439	135.513	970011	0
7.6095	-733261		-520347	-733261	0	0	-16601	-25517.6	-252.498	82.3404	132.999	45.5892	-1.50898	1.13635	54047.5	19641	0	0	25968	743211	0	0		-252.498	307.644	-1.03916e+06	0															-252.498	307.644	-1.03916e+06	0
7.6065	-772481		-526514	-772481	0	0	24184.8	-18489	-190.724	-617.631	-32.4402	134.072	-4.02678	2.39688	-53070.9	132419	0	0	26568.5	760399	0	0		-190.724	-75.0382	-2.77305e+06	0															-190.724	-75.0382	-2.77305e+06	0
7.6034	-815036		-531432	-815036	0	0	20270.3	22712.5	169.261	32.0654	-133.741	-19.2981	-1.27366	-0.0559748	-24546.2	-30062.8	0	0	25755.2	737121	0	0		169.261	-309.359	-877113	0															169.261	-309.359	-877113	0
7.6004	-859870		-534937	-859870	0	0	-21109.4	21934.9	-286.537	-259.855	6.32253	-132.019	1.86011	-2.25951	10296.2	88498	0	0	23241.9	665191	0	0		-286.537	14.6248	1.28097e+06	0															-286.537	14.6248	1.28097e+06	0
7.5973	-905584		-536994	-905584	0	0	-23473	-19384.6	-61.9066	-157.875	128.937	-6.32921	-0.419016	-1.245	-14298.3	37346.4	0	0	19066.5	545688	0	0		-61.9066	298.247	-288557	0															-61.9066	298.247	-288557	0
7.5943	-950488		-537700	-950488	0	0	17548.1	-24875.9	-77.0691	-336.477	18.5048	124.544	-2.73327	0.212698	-42672.7	71724.9	0	0	13611.4	389562	0	0		-77.0691	42.8039	-1.88228e+06	0															-77.0691	42.8039	-1.88228e+06	0
7.5913	-992708		-537257	-992708	0	0	26135.4	15610.5	-126.459	-7.7718	-118.907	30.0591	0.984101	0.314136	20816	23572.4	0	0	7550.38	216094	0	0		-126.459	-275.046	677704	0															-126.459	-275.046	677704	0
7.5882	-1030348		-535943	-1030348	0	0	-13582.9	27244.3	-104.129	-493.703	-40.8556	-112.108	4.18632	0.596796	-73121.7	105947	0	0	1726.77	49420.6	0	0		-104.129	-94.5041	2.88292e+06	0															-104.129	-94.5041	2.88292e+06	0
7.5852	-1061657		-534068	-1061657	0	0	-28196.1	-11477	51.7607	120.688	104.246	-50.7691	-0.0543986	1.13123	14517	-31271.9	0	0	-3011.95	-86203	0	0		51.7607	241.133	-37461.8	0															51.7607	241.133	-37461.8	0
7.5821	-1085212		-531928	-1085212	0	0	9305.04	-28985.5	-381.283	-374.241	59.6868	95.4324	-4.61507	1.10889	-10801.5	144089	0	0	-5986.93	-171347	0	0		-381.283	138.063	-3.17818e+06	0															-381.283	138.063	-3.17818e+06	0
7.5791	-1100046		-529765	-1100046	0	0	29607.9	7079.41	58.9186	-260.901	-85.792	67.51	-1.90203	1.54438	-67248.5	32260.4	0	0	-6827.23	-195397	0	0		58.9186	-198.447	-1.30984e+06	0															58.9186	-198.447	-1.30984e+06	0
7.576	-1105732		-527756	-1105732	0	0	-4812.98	30059.6	33.986	-204.047	-74.1554	-75.4593	1.15044	1.58095	-53059.7	26972.6	0	0	-5541.82	-158608	0	0		33.986	-171.53	792252	0															33.986	-171.53	792252	0
7.573	-1102390		-525995	-1102390	0	0	-30338.1	-2518.82	-270.398	108.027	64.5775	-79.5564	-2.48164	-1.38442	71801	48251.6	0	0	-2505.59	-71710.7	0	0		-270.398	149.376	-1.70899e+06	0															-270.398	149.376	-1.70899e+06	0
7.5699	-1090644		-524514	-1090644	0	0	210.14	-30441.8	-218.985	-651.831	83.6637	53.2962	-5.39234	-4.356	-133738	163237	0	0	1637.71	46871.8	0	0		-218.985	193.524	-3.71345e+06	0															-218.985	193.524	-3.71345e+06	0
7.5669	-1071510		-523303	-1071510	0	0	30370	-2099.75	228.185	12.9189	-41.7694	86.4459	-0.912859	-2.19854	-32339.9	-64852.9	0	0	6131.89	175496	0	0		228.185	-96.6178	-628643	0															228.185	-96.6178	-628643	0
7.5638	-1046279		-522345	-1046279	0	0	4397.54	30123.2	-285.683	-183.319	-87.8901	-30.1533	3.54839	0.86839	-10554.5	110707	0	0	10284.6	294348	0	0		-285.683	-203.3	2.44361e+06	0															-285.683	-203.3	2.44361e+06	0
7.5608	-1016389		-521623	-1016389	0	0	-29702.8	6669.98	-136.116	-180.965	18.6041	-88.0015	1.65541	-1.89671	-36519.2	67379	0	0	13619	389779	0	0		-136.116	43.0335	1.14e+06	0															-136.116	43.0335	1.14e+06	0
7.5578	-983322		-521157	-983322	0	0	-8903.99	-29111.2	-29.0733	-396.767	86.8037	7.2757	-0.713041	-4.51109	-124974	60924.2	0	0	15962.4	456849	0	0		-29.0733	200.788	-491038	0															-29.0733	200.788	-491038	0
7.5547	-948529		-520993	-948529	0	0	28351.9	-11086.7	-81.5872	59.9046	3.68205	84.3383	0.666785	0.996491	29952.4	20860	0	0	17450.5	499439	0	0		-81.5872	8.51702	459183	0															-81.5872	8.51702	459183	0
7.5517	-913387		-521208	-913387	0	0	13205.5	27429.2	-181.168	-471.675	-80.6636	14.1258	1.18562	6.05506	-150429	112481	0	0	18448.1	527990	0	0		-181.168	-186.585	816479	0															-181.168	-186.585	816479	0
7.5486	-879181		-521898	-879181	0	0	-26348.4	15248.2	63.1497	45.8696	-23.9204	-75.8542	-0.788797	0.58377	11882.1	-27409.1	0	0	19409.7	555511	0	0		63.1497	-55.3307	-543208	0															63.1497	-55.3307	-543208	0
7.5456	-847085		-523166	-847085	0	0	-17203	-25115.7	-318.485	-334.536	70.0001	-32.9408	-1.88369	-5.66551	-109888	144774	0	0	20720.1	593015	0	0		-318.485	161.919	-1.29721e+06	0															-318.485	161.919	-1.29721e+06	0
7.5425	-818143		-525103	-818143	0	0	23738.4	-19058.7	9.34263	-216.98	41.0738	63.2045	-2.34612	-1.67246	-87568	5012.67	0	0	22559.4	645657	0	0		9.34263	95.0087	-1.61566e+06	0															9.34263	95.0087	-1.61566e+06	0
7.5395	-793236		-527774	-793236	0	0	20804.6	22224.2	11.3327	-252.562	-55.5831	48.2194	-2.36551	2.49173	-104590	-732.163	0	0	24830.9	710668	0	0		11.3327	-128.57	-1.62902e+06	0															11.3327	-128.57	-1.62902e+06	0
7.5364	-773021		-531191	-773021	0	0	-20581.9	22430.5	-224.595	102.713	-54.2921	-47.2621	1.41649	-3.12493	40939.7	96089.8	0	0	27171.8	777664	0	0		-224.595	-125.584	975471	0															-224.595	-125.584	975471	0
7.5334	-757875		-535312	-757875	0	0	-23927.2	-18821.1	-221.617	-616.898	38.3764	-59.2221	5.62833	-7.38934	-273745	70875.1	0	0	29045.2	831282	0	0		-221.617	88.7693	3.87596e+06	0															-221.617	88.7693	3.87596e+06	0
7.5304	-747834		-540011	-747834	0	0	16951.7	-25286	215.864	13.5157	62.9561	29.0676	2.908	-1.12797	20773.7	-92652.9	0	0	29888	855401	0	0		215.864	145.625	2.0026e+06	0															215.864	145.625	2.0026e+06	0
7.5273	-742558		-545089	-742558	0	0	26499.1	14984.7	-299.486	-176.684	-19.4822	65.4578	-1.22864	4.94093	-106596	112519	0	0	29274.1	837833	0	0		-299.486	-45.0646	-846107	0															-299.486	-45.0646	-846107	0
7.5243	-741326		-550280	-741326	0	0	-12931.3	27559.5	-144.503	-215.492	-66.7085	-9.76929	2.58385	2.85196	-112011	34329.9	0	0	27049.5	774164	0	0		-144.503	-154.305	1.77938e+06	0															-144.503	-154.305	1.77938e+06	0
7.5212	-743090		-555279	-743090	0	0	-28461	-10803.4	29.3945	-396.511	0.0788783	-66.7071	5.94457	0.433621	-164504	-76563.1	0	0	23400.5	669730	0	0		29.3945	0.182455	4.09374e+06	0															29.3945	0.182455	4.09374e+06	0
7.5182	-746572		-559778	-746572	0	0	8613.29	-29198.6	-92.3301	138.936	65.47	-9.44059	-1.68131	1.87969	40402.7	65282.3	0	0	18837.9	539145	0	0		-92.3301	151.44	-1.15784e+06	0															-92.3301	151.44	-1.15784e+06	0
7.5151	-750403		-563507	-750403	0	0	29767.8	6373.5	-271.296	-501.594	18.644	63.0307	-8.4884	1.79338	-264111	-715.637	0	0	14098.4	403500	0	0		-271.296	43.1259	-5.84556e+06	0															-271.296	43.1259	-5.84556e+06	0
7.5121	-753299		-566274	-753299	0	0	-4096.97	30165.5	124.607	-43.2946	-59.4395	27.3917	-2.00602	-0.196059	14132.8	-59709.3	0	0	9990.81	285940	0	0		124.607	-137.491	-1.38145e+06	0															124.607	-137.491	-1.38145e+06	0
7.509	-754222		-568000	-754222	0	0	-30389.4	-1796.83	-241.971	-244.575	-35.5513	-54.7624	5.15995	-1.06876	-158728	23207.5	0	0	7223.09	206727	0	0		-241.971	-82.2344	3.55342e+06	0															-241.971	-82.2344	3.55342e+06	0
7.506	-752522		-568719	-752522	0	0	-513.656	-30438.1	-92.2454	-163.098	49.0801	-42.9991	0.58379	-2.81164	-85880.9	-16325.3	0	0	6255.13	179024	0	0		-92.2454	113.528	402029	0															-92.2454	113.528	402029	0
7.5029	-748020		-568577	-748020	0	0	30311.5	-2821.19	-13.6865	-354.943	49.6225	42.4869	-3.69291	-3.99099	-123197	-110554	0	0	7210.66	206371	0	0		-13.6865	114.783	-2.54313e+06	0															-13.6865	114.783	-2.54313e+06	0
7.4999	-741019		-567804	-741019	0	0	5112.46	30010.1	-124.615	106.364	-35.0896	55.3206	2.38995	0.736666	-9888.92	75488.9	0	0	9866.99	282396	0	0		-124.615	-81.1664	1.64585e+06	0															-124.615	-81.1664	1.64585e+06	0
7.4969	-732237		-566658	-732237	0	0	-29535.8	7374.27	-247.305	-530.015	-60.006	-27.0052	6.73278	5.80266	-241649	-121737	0	0	13720.2	392677	0	0		-247.305	-138.801	4.63655e+06	0															-247.305	-138.801	4.63655e+06	0
7.4938	-722681		-565398	-722681	0	0	-9593.58	-28891.3	156.807	-24.1976	18.3603	-63.6059	1.00806	2.1743	53147.6	-49983.4	0	0	18105.1	518173	0	0		156.807	42.4695	694201	0															156.807	42.4695	694201	0
7.4908	-713487		-564210	-713487	0	0	28080.3	-11757.6	-260.334	-208.434	66.0627	9.28819	-4.29932	-2.55062	-150715	-21072.6	0	0	22336.9	639287	0	0		-260.334	152.811	-2.96074e+06	0															-260.334	152.811	-2.96074e+06	0
7.4877	-705749		-563181	-705749	0	0	13853.9	27107.5	-125.504	-184.653	0.0720035	67.3347	-2.7443	1.86095	-88464.8	-48609.8	0	0	25840.3	739556	0	0		-125.504	0.166553	-1.88987e+06	0															-125.504	0.166553	-1.88987e+06	0
7.4847	-700388		-562263	-700388	0	0	-25978.4	15870.3	13.5623	-381.118	-67.397	9.57782	-0.984949	5.51486	-61935	-158899	0	0	28237.8	808174	0	0		13.5623	-155.897	-678288	0															13.5623	-155.897	-678288	0
7.4816	-698059		-561282	-698059	0	0	-17795.3	-24699.7	-106.425	138.855	-19.0852	-66.2411	-1.50812	-2.04114	-23578	73572.7	0	0	29382.2	840927	0	0		-106.425	-44.1463	-1.03857e+06	0															-106.425	-44.1463	-1.03857e+06	0
7.4786	-699122		-559952	-699122	0	0	23278.5	-19617.7	-281.422	-524.915	63.8754	-28.4503	-0.622139	-8.4949	-181133	-185544	0	0	29335.3	839585	0	0		-281.422	147.752	-428438	0															-281.422	147.752	-428438	0
7.4755	-703649		-557922	-703649	0	0	21327.1	21723.3	172.31	-54.489	37.5318	60.3247	0.630004	-2.46441	66971.2	-38872.8	0	0	28307.7	810174	0	0		172.31	86.8157	433854	0															172.31	86.8157	433854	0
7.4725	-711467		-554840	-711467	0	0	-20042.8	22913.5	-239.899	-172.174	-55.6299	46.1923	1.03138	3.95139	-111212	-55564.7	0	0	26581.2	760762	0	0		-239.899	-128.679	710260	0															-239.899	-128.679	710260	0
7.4695	-722191		-550433	-722191	0	0	-24367.9	-18246.9	-175.557	-180.006	-54.3004	-49.8472	3.40598	0.188349	-79559.8	-66738.2	0	0	24437.9	699420	0	0		-175.557	-125.603	2.34554e+06	0															-175.557	-125.603	2.34554e+06	0
7.4664	-735253		-544562	-735253	0	0	16345.8	-25681.9	29.3239	-440.181	43.0475	-61.7322	5.02046	-3.02588	4353.14	-178395	0	0	22110.9	632819	0	0		29.3239	99.574	3.45736e+06	0															29.3239	99.574	3.45736e+06	0
7.4634	-749916		-537277	-749916	0	0	26847.9	14350.5	-40.3794	176.696	68.3731	35.3151	0.587493	2.28084	-16958.2	69666.5	0	0	19764.4	565663	0	0		-40.3794	158.155	404579	0															-40.3794	158.155	404579	0
7.4603	-765279		-528833	-765279	0	0	-12272.5	27859.1	-339.638	-458.544	-26.7469	74.1191	-4.0107	6.02965	-118759	-185733	0	0	17500.4	500867	0	0		-339.638	-61.8688	-2.76198e+06	0															-339.638	-61.8688	-2.76198e+06	0
7.4573	-780306		-519664	-780306	0	0	-28709.8	-10123.7	115.008	-129.091	-78.8781	-17.4505	-1.04483	1.86774	48905.5	-43044.9	0	0	15380.4	440193	0	0		115.008	-182.455	-719527	0															115.008	-182.455	-719527	0
7.4542	-793870		-510339	-793870	0	0	7916.68	-29395.1	-154.104	-218.082	7.54341	-82.5711	2.45019	-2.09016	-42043.1	-88570.7	0	0	13451.3	384980	0	0		-154.104	17.4488	1.68733e+06	0															-154.104	17.4488	1.68733e+06	0
7.4512	-804843		-501473	-804843	0	0	29910.9	5663.98	-136.373	-88.7704	85.1329	-2.84924	-1.56524	-1.09511	-40615	-41621.3	0	0	11764.2	336695	0	0		-136.373	196.923	-1.0779e+06	0															-136.373	196.923	-1.0779e+06	0
7.4481	-812209		-493638	-812209	0	0	-3378.64	30254.4	-62.3415	-405.095	13.5958	86.5131	-4.68013	-0.0148958	16263.2	-141544	0	0	10382.4	297146	0	0		-62.3415	31.4487	-3.22299e+06	0															-62.3415	31.4487	-3.22299e+06	0
7.4451	-815185		-487292	-815185	0	0	-30423.5	-1073.84	-71.509	87.0482	-86.6768	24.5601	1.02711	-0.713251	-32014.2	20596.7	0	0	9378.16	268405	0	0		-71.509	-200.494	707322	0															-71.509	-200.494	707322	0
7.442	-813316		-482710	-813316	0	0	-1237.16	-30417.3	-251.27	-490.779	-35.6032	-85.6043	5.92842	-0.469599	-21618.3	-179746	0	0	8824.97	252573	0	0		-251.27	-82.3545	4.08262e+06	0															-251.27	-82.3545	4.08262e+06	0
7.439	-806545		-479960	-806545	0	0	30235.8	-3541.03	156.474	-38.9904	83.2922	-46.585	1.63042	0.443772	50868.6	7644.46	0	0	8789.03	251545	0	0		156.474	192.665	1.12279e+06	0															156.474	192.665	1.12279e+06	0
7.436	-795214		-478907	-795214	0	0	5824.49	29880.1	-250.259	-165.958	57.3662	79.7522	-2.85888	1.08155	-48968.4	-79124.2	0	0	9324.92	266882	0	0		-250.259	132.695	-1.96878e+06	0															-250.259	132.695	-1.96878e+06	0
7.4329	-780030		-479243	-780030	0	0	-29352.2	8074.38	-193.811	-196.055	-75.012	67.8102	0.121627	2.72359	-25561.3	-78961.2	0	0	10473.9	299767	0	0		-193.811	-173.512	83758.5	0															-193.811	-173.512	83758.5	0
7.4299	-762003		-480544	-762003	0	0	-10277.7	-28655.1	60.6346	-464.487	-77.7842	-69.1141	2.5294	3.72402	80715.4	-110755	0	0	12261.7	350932	0	0		60.6346	-179.924	1.74188e+06	0															60.6346	-179.924	1.74188e+06	0
7.4268	-742358		-482325	-742358	0	0	27792.8	-12421.9	-11.2751	227.893	62.1152	-87.1616	-1.79512	1.14992	-35607.2	54258.4	0	0	14689.3	420412	0	0		-11.2751	143.68	-1.23621e+06	0															-11.2751	143.68	-1.23621e+06	0
7.4238	-722477		-484094	-722477	0	0	14494.4	26770.4	-408.988	-435.952	95.8228	54.086	-5.18441	-1.62329	-31688.9	-162318	0	0	17716.4	507048	0	0		-408.988	221.65	-3.57026e+06	0															-408.988	221.65	-3.57026e+06	0
7.4207	-703829		-485405	-703829	0	0	-25593.8	16483.4	116.534	-210.129	-45.1093	103.657	-2.11572	-0.203516	57503.8	-29665.5	0	0	21236.4	607790	0	0		116.534	-104.343	-1.45699e+06	0															116.534	-104.343	-1.45699e+06	0
7.4177	-687924		-485890	-687924	0	0	-18377.5	-24269.6	-70.7717	-188.116	-110.565	-35.2799	1.07368	1.35881	13246.4	-51029.3	0	0	25052.6	717012	0	0		-70.7717	-255.749	739391	0															-70.7717	-255.749	739391	0
7.4146	-676244		-485277	-676244	0	0	22805.6	-20165.6	-185.523	-14.3975	24.7026	-116.455	-0.205069	-1.54958	-35924.9	-31203.8	0	0	28866.2	826158	0	0		-185.523	57.1402	-141221	0															-185.523	57.1402	-141221	0
7.4116	-670161		-483399	-670161	0	0	21837.5	21210.1	-117.151	-467.878	121.252	13.4912	-1.37846	-3.70535	48488.8	-110153	0	0	32286.6	924050	0	0		-117.151	280.47	-949279	0															-117.151	280.47	-949279	0
7.4086	-670815		-480196	-670815	0	0	-19492.4	23383.5	3.45604	57.9879	-1.76683	124.891	0.463824	-0.0342342	-8240.54	11513.2	0	0	34871.4	998028	0	0		3.45604	-4.0869	319414	0															3.45604	-4.0869	319414	0
7.4055	-678986		-475710	-678986	0	0	-24794.8	-17662.4	-248.019	-415.763	-127.322	10.3432	1.67166	3.40125	18625.6	-113859	0	0	36193.8	1.03588e+06	0	0		-248.019	-294.511	1.15119e+06	0															-248.019	-294.511	1.15119e+06	0
7.4025	-694961		-470070	-694961	0	0	15730.6	-26063.2	100.414	-56.6724	-22.7074	-128.509	0.29376	0.833283	26339.1	5451.7	0	0	35925.5	1.0282e+06	0	0		100.414	-52.5249	202299	0															100.414	-52.5249	202299	0
7.3994	-718429		-463479	-718429	0	0	27181.5	13708.1	-220.01	-196.831	128.43	-35.1913	-1.20281	-1.86218	-7167.26	-67105	0	0	33915.7	970677	0	0		-220.01	297.075	-828321	0															-220.01	297.075	-828321	0
7.3964	-748454		-456199	-748454	0	0	-11606.7	28143	-180.985	-164.14	47.6593	127.079	-1.60062	0.823896	-4609.02	-54609	0	0	30245	865621	0	0		-180.985	110.242	-1.10227e+06	0															-180.985	110.242	-1.10227e+06	0
7.3933	-783509		-448522	-783509	0	0	-28942.4	-9438.33	37.9379	-466.012	-124.464	59.9764	-1.71159	2.91937	77091.5	-68339.1	0	0	25234.7	722222	0	0		37.9379	-287.9	-1.17869e+06	0															37.9379	-287.9	-1.17869e+06	0
7.3903	-821607		-440754	-821607	0	0	7215.59	-29575	4.46442	221.412	-72.0095	-120.607	-1.36966	-0.780755	-32973.7	34874.1	0	0	19405.4	555387	0	0		4.46442	-166.567	-943222	0															4.46442	-166.567	-943222	0
7.3872	-860485		-433185	-860485	0	0	30037.1	4951.26	-419.933	-417.415	115.544	-83.629	-0.669118	-4.0969	186.442	-126372	0	0	13390.6	383244	0	0		-419.933	267.267	-460790	0															-419.933	267.267	-460790	0
7.3842	-897822		-426074	-897822	0	0	-2658.41	30326.2	114.159	-234.772	94.7105	109.326	-0.709992	-1.65929	52207.2	-17120.3	0	0	7824	223925	0	0		114.159	219.077	-488938	0															114.159	219.077	-488938	0
7.3811	-931440		-419631	-931440	0	0	-30440.5	-350.229	-40.041	-167.472	-102.014	105.136	-0.630116	0.992258	19528.6	-29984.1	0	0	3227.97	92385.3	0	0		-40.041	-235.972	-433932	0															-40.041	-235.972	-433932	0
7.3781	-959470		-414005	-959470	0	0	-1959.97	-30379.3	-223.025	11.6407	-114.795	-93.6851	1.11646	-1.01255	-32948.9	-31932.6	0	0	-67.23	-1924.14	0	0		-223.025	-265.534	768850	0															-223.025	-265.534	768850	0
7.3751	-980451		-409276	-980451	0	0	30143.1	-4258.87	-127.098	-519.357	84.4237	-123.586	2.3863	-2.65854	60608.1	-90299.7	0	0	-1955.03	-55953.5	0	0		-127.098	195.282	1.64333e+06	0															-127.098	195.282	1.64333e+06	0
7.372	-993385		-405469	-993385	0	0	6533.22	29733.2	69.1	72.1126	131.418	74.3259	0.633509	0.190435	-1523.39	20080.4	0	0	-2527.86	-72348.1	0	0		69.1	303.985	436268	0															69.1	303.985	436268	0
7.369	-997730		-402547	-997730	0	0	-29151.9	8769.93	-288.631	-347.662	-63.496	138.21	-1.28485	2.67864	13964.4	-89355.6	0	0	-2006.7	-57432.2	0	0		-288.631	-146.874	-884817	0															-288.631	-146.874	-884817	0
7.3659	-993390		-400423	-993390	0	0	-10956.1	-28402.6	49.8712	-121.173	-143.893	-52.0463	-0.0371369	0.855535	24706.3	-8318.54	0	0	-648.633	-18564.1	0	0		49.8712	-332.842	-25574.4	0															49.8712	-332.842	-25574.4	0
7.3629	-980691		-398964	-980691	0	0	27489.7	-13079.1	-138.522	-221.077	40.0947	-148.412	1.15329	-1.24493	15420.9	-49306.8	0	0	1337.71	38285.6	0	0		-138.522	92.744	794217	0															-138.522	92.744	794217	0
7.3598	-960372		-397997	-960372	0	0	15126.8	26418.3	-179.25	-76.4535	151.722	27.7644	-1.23238	-0.278385	-11287.4	-36768.4	0	0	3842.19	109965	0	0		-179.25	350.952	-848680	0															-179.25	350.952	-848680	0
7.3568	-933581		-397312	-933581	0	0	-25194.6	17087.3	-43.684	-486.225	-15.1817	153.794	-3.10325	0.590376	68097.4	-67900.4	0	0	6853.68	196154	0	0		-43.684	-35.117	-2.13706e+06	0															-43.684	-35.117	-2.13706e+06	0
7.3537	-901853		-396667	-901853	0	0	-18949.3	-23825.8	48.7365	155.457	-154.611	-2.47469	-0.331229	-1.00017	-17553.4	26844.4	0	0	10412.7	298016	0	0		48.7365	-357.634	-228102	0															48.7365	-357.634	-228102	0
7.3507	-867062		-395795	-867062	0	0	22319.7	-20702.1	-374.158	-359.378	-10.2277	-154.169	2.48115	-2.26233	8543.53	-101859	0	0	14534.6	415986	0	0		-374.158	-23.6579	1.70865e+06	0															-374.158	-23.6579	1.70865e+06	0
7.3477	-831334		-394415	-831334	0	0	22335.6	20684.9	61.6642	-208.798	152.479	-22.7976	0.595829	-1.28027	39790.5	-16270.9	0	0	19130.9	547532	0	0		61.6642	352.702	410319	0															61.6642	352.702	410319	0
7.3446	-796910		-392255	-796910	0	0	-18931	23840.4	-51.1077	-205.494	35.1094	149.564	-1.37822	0.0181795	25657.7	-33201.5	0	0	23959.6	685732	0	0		-51.1077	81.2124	-949118	0															-51.1077	81.2124	-949118	0
7.3416	-765977		-389063	-765977	0	0	-25207.7	-17067.9	-196.601	6.19214	-145.459	47.0413	1.23608	0.357178	-25062.5	-30101	0	0	28625.2	819261	0	0		-196.601	-336.465	851231	0															-196.601	-336.465	851231	0
7.3385	-740487		-384643	-740487	0	0	15106.5	-26429.9	-115.794	-505.114	-58.4762	-140.214	3.3621	0.576331	66022	-80153.6	0	0	32633.1	933968	0	0		-115.794	-135.263	2.31532e+06	0															-115.794	-135.263	2.31532e+06	0
7.3355	-721993		-378869	-721993	0	0	27499.7	13058	70.1909	98.8211	133.887	-69.3032	0.11215	0.796146	-7312.01	23358.2	0	0	35486.8	1.01564e+06	0	0		70.1909	309.696	77232.7	0															70.1909	309.696	77232.7	0
7.3324	-711532		-371706	-711532	0	0	-10934.3	28411	-335.733	-340.698	79.4186	126.549	-3.126	0.691201	14542.9	-96370.5	0	0	36799.2	1.0532e+06	0	0		-335.733	183.705	-2.15273e+06	0															-335.733	183.705	-2.15273e+06	0
7.3294	-709553		-363214	-709553	0	0	-29158.6	-8747.57	55.8784	-188.959	-118.281	88.7269	-1.06917	0.795522	38134.4	-13843.7	0	0	36385.7	1.04137e+06	0	0		55.8784	-273.599	-736287	0															55.8784	-273.599	-736287	0
7.3263	-715915		-353560	-715915	0	0	6510.42	-29738.2	-54.4219	-193.082	-97.1419	-109.172	1.23464	0.600092	25883.6	-32809	0	0	34310.3	981970	0	0		-54.4219	-224.701	850237	0															-54.4219	-224.701	850237	0
7.3233	-729931		-342996	-729931	0	0	30146.4	4235.75	-226.86	14.7575	99.3188	-104.587	-1.15729	-1.0701	-30355.5	-37161.6	0	0	30870.4	883519	0	0		-226.86	229.736	-796974	0															-226.86	229.736	-796974	0
7.3202	-750446		-331853	-750446	0	0	-1936.67	30380.8	-129.952	-554.519	110.998	88.8256	-3.15084	-2.47432	81274.1	-90933	0	0	26524.9	759149	0	0		-129.952	256.751	-2.16983e+06	0															-129.952	256.751	-2.16983e+06	0
7.3172	-775949		-320514	-775949	0	0	-30440.2	373.576	140.997	85.0212	-77.802	116.318	-0.0551666	-1.17527	2118.33	35754.7	0	0	21787.4	623561	0	0		140.997	-179.965	-37990.7	0															140.997	-179.965	-37990.7	0
7.3142	-804689		-309399	-804689	0	0	-2681.66	-30324.1	-326.513	-253.01	-120.507	-66.3618	2.96618	0.466105	6179.93	-91196.9	0	0	17118	489921	0	0		-326.513	-278.747	2.04267e+06	0															-326.513	-278.747	2.04267e+06	0
7.3111	-834788		-298935	-834788	0	0	30033.3	-4974.3	-38.8379	-186.496	54.6222	-123.532	1.14652	-0.821355	30348.3	-30371.2	0	0	12845.4	367637	0	0		-38.8379	126.348	789557	0															-38.8379	126.348	789557	0
7.3081	-864366		-289536	-864366	0	0	7238.27	29569.4	-50.2752	-289.096	125.375	42.702	-1.06304	-1.94378	49782	-45503	0	0	9142.12	261650	0	0		-50.2752	290.008	-732064	0															-50.2752	290.008	-732064	0
7.305	-891654		-281588	-891654	0	0	-28935.2	9460.52	-130.254	22.7109	-30.7211	126.03	0.407893	0.934083	-20639.4	-23169	0	0	6056.16	173329	0	0		-130.254	-71.0616	280897	0															-130.254	-71.0616	280897	0
7.302	-915113		-275414	-915113	0	0	-11628.3	-28134.1	-137.071	-460.077	-125.503	-18.7983	1.60525	3.42542	77705	-84994	0	0	3582.49	102532	0	0		-137.071	-290.304	1.10546e+06	0															-137.071	-290.304	1.10546e+06	0
7.2989	-933539		-271252	-933539	0	0	27170.9	-13729	52.6194	83.3117	7.05096	-123.81	-0.646597	0.461824	-11228.3	21425.3	0	0	1745.25	49949.5	0	0		52.6194	16.3097	-445281	0															52.6194	16.3097	-445281	0
7.2959	-946154		-269227	-946154	0	0	15750.6	26051.2	-333.337	-338.14	120.982	-4.40664	-2.64995	-2.89149	33588.4	-114577	0	0	655.334	18755.8	0	0		-333.337	279.845	-1.82489e+06	0															-333.337	279.845	-1.82489e+06	0
7.2928	-952675		-269320	-952675	0	0	-24781.3	17681.4	51.3024	-203.141	15.4643	117.057	-1.64873	-0.656078	52457.9	-12893.4	0	0	517.193	14802.2	0	0		51.3024	35.7708	-1.1354e+06	0															51.3024	35.7708	-1.1354e+06	0
7.2898	-953339		-271351	-953339	0	0	-19510.4	-23368.6	-24.7714	-189.547	-112.088	26.017	-0.162746	1.65327	41809.9	-28452.8	0	0	1575.71	45097.3	0	0		-24.7714	-259.273	-112075	0															-24.7714	-259.273	-112075	0
7.2868	-948894		-274981	-948894	0	0	21821.2	-21226.9	-238.853	53.3798	-35.9658	-106.135	0.232922	-2.17154	-41012.2	-52329.7	0	0	4016.06	114941	0	0		-238.853	-83.1932	160402	0															-238.853	-83.1932	160402	0
7.2837	-940529		-279726	-940529	0	0	22821	20148.1	-167.194	-579.558	99.2675	-45.2189	0.80765	-5.47044	128650	-108569	0	0	7848.2	224618	0	0		-167.194	229.618	556191	0															-167.194	229.618	556191	0
7.2807	-929754		-285007	-929754	0	0	-18358.8	24283.7	186.019	59.5891	53.6924	91.5647	1.37074	-1.22778	4649.75	55827.1	0	0	12817.1	366829	0	0		186.019	124.197	943963	0															186.019	124.197	943963	0
7.2776	-918245		-290221	-918245	0	0	-25606.4	-16463.8	-320.57	-194.502	-83.1125	61.311	1.37983	3.35811	19954.9	-108706	0	0	18376.1	525929	0	0		-320.57	-192.249	950223	0															-320.57	-192.249	950223	0
7.2746	-907649		-294817	-907649	0	0	14473.9	-26781.5	-93.3038	-204.093	-68.0088	-74.0036	2.12331	0.690506	49225.3	-46871.2	0	0	23744.3	679569	0	0		-93.3038	-157.313	1.46222e+06	0															-93.3038	-157.313	1.46222e+06	0
7.2715	-899398		-298376	-899398	0	0	27802.4	12400.6	-9.6998	-329.398	64.3362	-73.7297	2.47121	-2.28792	97076.8	-32965.3	0	0	28044.3	802635	0	0		-9.6998	148.817	1.7018e+06	0															-9.6998	148.817	1.7018e+06	0
7.2685	-894534		-300665	-894534	0	0	-10255.8	28662.9	-105.017	79.9597	78.4279	54.2134	-0.429194	1.31621	-33324.8	-25800.7	0	0	30490.7	872651	0	0		-105.017	181.413	-295566	0															-105.017	181.413	-295566	0
7.2654	-893598		-301669	-893598	0	0	-29358.3	-8051.87	-200.211	-455.28	-43.7414	82.0683	-3.30768	4.20252	130946	-96746	0	0	30582.2	875270	0	0		-200.211	-101.179	-2.27784e+06	0															-200.211	-101.179	-2.27784e+06	0
7.2624	-896580		-301565	-896580	0	0	5801.57	-29884.6	75.9536	25.8817	-84.6265	-33.0293	-0.882457	0.0385845	-3966.55	26595.7	0	0	28243.7	808344	0	0		75.9536	-195.751	-607707	0															75.9536	-195.751	-607707	0
7.2593	-902957		-300676	-902957	0	0	30238.5	3517.84	-291.142	-292.594	22.1873	-86.0893	2.36973	-3.9926	85702.5	-112394	0	0	23875.9	683333	0	0		-291.142	51.322	1.63192e+06	0															-291.142	51.322	1.63192e+06	0
7.2563	-911808		-299392	-911808	0	0	-1213.83	30418.3	0.926128	-182.531	86.4544	11.326	-0.261393	-2.07705	63497.5	-5429.92	0	0	18291	523494	0	0		0.926128	199.98	-180009	0															0.926128	199.98	-180009	0
7.2533	-921982		-298073	-921982	0	0	-30422.7	1097.17	-21.9202	-234.045	-0.555031	85.7306	-2.72824	0.27335	82700.5	-11309.4	0	0	12547.7	359117	0	0		-21.9202	-1.28385	-1.87881e+06	0															-21.9202	-1.28385	-1.87881e+06	0
7.2502	-932293		-296974	-932293	0	0	-3401.85	-30251.8	-202.436	75.6167	-83.9372	10.0177	2.48389	-0.604426	-26734.8	-73086.1	0	0	7719.34	220929	0	0		-202.436	-194.157	1.71054e+06	0															-202.436	-194.157	1.71054e+06	0
7.2472	-941695		-296188	-941695	0	0	29906.6	-5686.92	-199.709	-558.297	-20.2872	-81.1043	7.05801	-0.6969	207118	-60980.2	0	0	4656.03	133257	0	0		-199.709	-46.9267	4.86052e+06	0															-199.709	-46.9267	4.86052e+06	0
7.2441	-949410		-295622	-949410	0	0	7939.22	29389	189.382	27.5245	77.2717	-30.1523	2.00637	1.13911	-17548.4	68008.8	0	0	3797.12	108675	0	0		189.382	178.739	1.38169e+06	0															189.382	178.739	1.38169e+06	0
7.2411	-954981		-295022	-954981	0	0	-28702.1	10145.8	-298.466	-170.791	39.5168	72.4891	-3.54666	2.18396	79638.5	-98667.7	0	0	5083.16	145481	0	0		-298.466	91.4072	-2.44242e+06	0															-298.466	91.4072	-2.44242e+06	0
7.238	-958257		-294025	-958257	0	0	-12293.8	-27849.7	-121.182	-198.98	-66.8152	48.2901	-0.222469	2.81727	81195.2	-28439.4	0	0	7987.45	228603	0	0		-121.182	-154.552	-153204	0															-121.182	-154.552	-153204	0
7.235	-959306		-292214	-959306	0	0	26836.9	-14371.1	5.14643	-351.171	-56.3881	-60.3172	3.06426	2.94997	124629	35131.4	0	0	11657.9	333652	0	0		5.14643	-130.433	2.11021e+06	0															5.14643	-130.433	2.11021e+06	0
7.2319	-958297		-289211	-958297	0	0	16365.5	25669.3	-91.9173	111.856	53.0698	-63.7342	-1.74561	0.0113245	-28858.4	-44623.2	0	0	15131.3	433063	0	0		-91.9173	122.757	-1.20212e+06	0															-91.9173	122.757	-1.20212e+06	0
7.2289	-955378		-284733	-955378	0	0	-24353.9	18265.6	-240.964	-458.845	70.2595	45.1549	-5.39744	-3.06185	187375	-24019.2	0	0	17565.1	502719	0	0		-240.964	162.519	-3.71696e+06	0															-240.964	162.519	-3.71696e+06	0
7.2259	-950582		-278651	-950582	0	0	-20060.4	-22898.1	106.874	-13.3922	-36.6605	75.9039	-0.694482	-1.07259	-10628.7	37418.9	0	0	18429.1	527447	0	0		106.874	-84.8001	-478257	0															106.874	-84.8001	-478257	0
7.2228	-943783		-271009	-943783	0	0	21310.4	-21739.6	-263.106	-237.311	-80.6163	-27.6797	3.82364	1.63086	116938	-48370.2	0	0	17612.4	504072	0	0		-263.106	-186.475	2.63316e+06	0															-263.106	-186.475	2.63316e+06	0
7.2198	-934707		-262026	-934707	0	0	23293.6	19599.8	-63.4929	-173.571	18.31	-84.3553	1.80901	-1.14535	64587	8777.16	0	0	15424.5	441452	0	0		-63.4929	42.3533	1.24578e+06	0															-63.4929	42.3533	1.24578e+06	0
7.2167	-922993		-252076	-922993	0	0	-17776.3	24713.3	-7.70942	-297.55	87.0892	8.65252	-0.423789	-3.37451	90928.7	49513.2	0	0	12497.2	357672	0	0		-7.70942	201.448	-291844	0															-7.70942	201.448	-291844	0
7.2137	-908302		-241636	-908302	0	0	-25990.6	-15850.4	-143.008	111.216	1.1895	88.7966	1.23068	1.627	-6197.65	-61793.5	0	0	9618.43	275282	0	0		-143.008	2.75147	847514	0															-143.008	2.75147	847514	0
7.2106	-890425		-231233	-890425	0	0	13833.1	-27118.1	-249.327	-512.133	-89.4665	11.1113	2.04436	5.9782	190397	27257.8	0	0	7543.18	215888	0	0		-249.327	-206.947	1.40785e+06	0															-249.327	-206.947	1.40785e+06	0
7.2076	-869391		-221386	-869391	0	0	28089.3	11736.1	168.763	-26.0558	-21.0076	-89.0981	-0.146041	1.85969	-25927.7	50523.5	0	0	6828.66	195438	0	0		168.763	-48.5932	-100572	0															168.763	-48.5932	-100572	0
7.2045	-845552		-212553	-845552	0	0	-9571.42	28898.7	-251.072	-167.066	87.7011	-30.774	-1.9538	-2.59053	93563.5	-31667.2	0	0	7730.74	221256	0	0		-251.072	202.863	-1.34549e+06	0															-251.072	202.863	-1.34549e+06	0
7.2015	-819617		-205080	-819617	0	0	-29541.5	-7351.61	-135.641	-166.623	40.3073	85.2955	-2.21118	0.545334	69330.5	145.747	0	0	10178.8	291319	0	0		-135.641	93.2356	-1.52273e+06	0															-135.641	93.2356	-1.52273e+06	0
7.1984	-792634		-199177	-792634	0	0	5089.44	-30014	-6.6473	-367.316	-81.9112	49.5071	-1.92571	3.32042	89858.5	74697.3	0	0	13825.2	395681	0	0		-6.6473	-189.471	-1.32614e+06	0															-6.6473	-189.471	-1.32614e+06	0
7.1954	-765938		-194907	-765938	0	0	30313.6	2797.94	-77.0021	120.382	-58.2765	-77.5881	-0.515374	-1.37955	-11763	-43261	0	0	18148.2	519408	0	0		-77.0021	-134.801	-354914	0															-77.0021	-134.801	-354914	0
7.1924	-741041		-192183	-741041	0	0	-490.31	30438.5	-263.732	-454.699	72.3751	-66.5231	1.1549	-5.22101	158354	37713.4	0	0	22575.2	646109	0	0		-263.732	167.412	795326	0															-263.732	167.412	795326	0
7.1893	-719509		-190791	-719509	0	0	-30388	1820.14	126.565	-41.0971	74.1596	66.3303	0.672776	-1.15592	-18340.4	36350.7	0	0	26594.1	761132	0	0		126.565	171.54	463309	0															126.565	171.54	463309	0
7.1863	-702829		-190412	-702829	0	0	-4120.11	-30162.4	-240.545	-193.906	-59.5202	81.1051	-0.139271	3.06805	93113.4	-8439.94	0	0	29829	853715	0	0		-240.545	-137.677	-95909.1	0															-240.545	-137.677	-95909.1	0
7.1832	-692282		-190657	-692282	0	0	29762.9	-6396.33	-118.002	-165.601	-87.2855	-52.0186	1.83194	0.805474	59676.1	12255.6	0	0	32067.6	917784	0	0		-118.002	-201.902	1.26157e+06	0															-118.002	-201.902	1.26157e+06	0
7.1802	-688844		-191100	-688844	0	0	8635.68	29191.9	5.52967	-354.592	43.9069	-92.6345	3.14876	-1.43276	69016.6	79545.7	0	0	33244.8	951475	0	0		5.52967	101.562	2.1684e+06	0															5.52967	101.562	2.1684e+06	0
7.1771	-693107		-191319	-693107	0	0	-28452.7	10825.3	-86.5798	146.719	97.0939	35.2721	-0.302801	1.6211	-8933.35	-49402.7	0	0	33396.7	955823	0	0		-86.5798	224.59	-208525	0															-86.5798	224.59	-208525	0
7.1741	-705241		-190932	-705241	0	0	-12952.5	-27549.6	-302.161	-466.677	-26.2073	100.615	-3.61103	3.94372	155420	48401.3	0	0	32605.1	933167	0	0		-302.161	-60.6206	-2.48675e+06	0															-302.161	-60.6206	-2.48675e+06	0
7.171	-724962		-189626	-724962	0	0	26487.6	-15005	148.637	-87.5695	-103.157	-16.8095	-1.26886	1.05566	-17768.9	47001.2	0	0	30952.3	885863	0	0		148.637	-238.614	-873806	0															148.637	-238.614	-873806	0
7.168	-751525		-187194	-751525	0	0	16971.1	25273	-191.009	-160.351	7.17989	-104.691	1.39995	-1.92052	72295.9	2787.58	0	0	28498.9	815647	0	0		-191.009	16.608	964078	0															-191.009	16.608	964078	0
7.165	-783743		-183530	-783743	0	0	-23912.8	18839.4	-158.225	-118.251	105.196	-2.57805	-1.47566	-1.16026	57145.8	-55.4762	0	0	25289.9	723803	0	0		-158.225	243.332	-1.01622e+06	0															-158.225	243.332	-1.01622e+06	0
7.1619	-820025		-178651	-820025	0	0	-20599.1	-22414.7	-35.2986	-398.364	12.359	104.664	-3.79306	-0.110638	75653.7	87299.4	0	0	21382.3	611967	0	0		-35.2986	28.5879	-2.6121e+06	0															-35.2986	28.5879	-2.6121e+06	0
7.1589	-858457		-172671	-858457	0	0	20787.5	-22240.1	-40.1536	114.284	-103.095	22.0571	0.599219	-0.980323	-9346.26	-33705.2	0	0	16884.9	483251	0	0		-40.1536	-238.472	412654	0															-40.1536	-238.472	412654	0
7.1558	-896911		-165775	-896911	0	0	23753	19040.5	-277.055	-422.554	-31.5667	-100.502	4.61502	-1.30719	134510	56822.8	0	0	11993.6	343260	0	0		-277.055	-73.0176	3.17815e+06	0															-277.055	-73.0176	3.17815e+06	0
7.1528	-933212		-158186	-933212	0	0	-17183.8	25128.9	114.171	-66.664	96.9054	-40.7837	1.24685	-0.163179	-17325	34136	0	0	7009.72	200620	0	0		114.171	224.154	858646	0															114.171	224.154	858646	0
7.1497	-965310		-150142	-965310	0	0	-26360.1	-15228	-211.983	-183.903	49.6064	92.3388	-2.50263	0.951241	80455.1	13035.3	0	0	2332.87	66767.5	0	0		-211.983	114.746	-1.72345e+06	0															-211.983	114.746	-1.72345e+06	0
7.1467	-991477		-141853	-991477	0	0	13184.4	-27439.3	-140.701	-144.099	-86.8449	57.9366	0.355142	1.89619	56712.4	15255.4	0	0	-1575.28	-45085	0	0		-140.701	-200.883	244569	0															-140.701	-200.883	244569	0
7.1436	-1010465		-133497	-1010465	0	0	28360.4	11064.9	-0.430459	-383.545	-65.6804	-80.476	2.86317	2.33142	55403.6	97800.9	0	0	-4251.23	-121671	0	0		-0.430459	-151.927	1.97173e+06	0															-0.430459	-151.927	1.97173e+06	0
7.1406	-1021630		-125204	-1021630	0	0	-8881.66	29118	-53.5988	160.041	73.294	-72.7494	-1.46012	0.734285	-8412.7	-49037.4	0	0	-5304.22	-151808	0	0		-53.5988	169.538	-1.00551e+06	0															-53.5988	169.538	-1.00551e+06	0
7.1375	-1024997		-117069	-1024997	0	0	-29707.9	-6647.2	-332.701	-440.23	79.0617	65.3695	-5.23393	-1.24068	147242	71649.1	0	0	-4491.47	-128547	0	0		-332.701	182.879	-3.60436e+06	0															-332.701	182.879	-3.60436e+06	0
7.1345	-1021252		-109156	-1021252	0	0	4374.43	-30126.5	144.264	-129.052	-56.7814	84.5423	-1.84176	-0.469428	-22198.9	53432.4	0	0	-1779.11	-50918.5	0	0		144.264	-131.342	-1.26833e+06	0															144.264	-131.342	-1.26833e+06	0
7.1315	-1011674		-101511	-1011674	0	0	30371.6	2076.46	-147.337	-139.165	-89.1244	-47.616	1.93506	0.527639	57675.1	20043.3	0	0	2624.65	75118.1	0	0		-147.337	-206.155	1.33258e+06	0															-147.337	-206.155	1.33258e+06	0
7.1284	-998011		-94167	-998011	0	0	233.489	30441.6	-196.125	-82.4654	37.9661	-92.7499	0.020164	-2.12282	64626.6	118.171	0	0	8273.44	236788	0	0		-196.125	87.8203	13886	0															-196.125	87.8203	13886	0
7.1254	-982301		-87153	-982301	0	0	-30336.2	2542.09	-54.2036	-446.971	95.3702	27.9307	-1.7876	-4.16316	64812.1	121750	0	0	14527.4	415778	0	0		-54.2036	220.603	-1.23104e+06	0															-54.2036	220.603	-1.23104e+06	0
7.1223	-966687		-80496	-966687	0	0	-4836.04	-30055.9	16.7009	116.826	-17.6134	96.9466	1.13625	-0.378705	-16877.2	-32319.6	0	0	20634.3	590559	0	0		16.7009	-40.7419	782481	0															16.7009	-40.7419	782481	0
7.1193	-953196		-74214	-953196	0	0	29602.4	-7102.11	-299.84	-368.892	-97.451	-7.12163	3.33565	3.54164	123896	81151.1	0	0	25836.5	739448	0	0		-299.84	-225.416	2.2971e+06	0															-299.84	-225.416	2.2971e+06	0
7.1162	-943540		-68331	-943540	0	0	9327.26	28978.4	80.7403	-103.997	-3.43416	-96.8662	1.04276	0.870493	-15499.4	38336.7	0	0	29486.1	843901	0	0		80.7403	-7.94362	718098	0															80.7403	-7.94362	718098	0
7.1132	-938957		-62873	-938957	0	0	-28187.3	11498.7	-168.797	-191.56	95.1861	-13.9419	-1.44752	-2.2245	66380.4	46058.1	0	0	31147.7	891456	0	0		-168.797	220.177	-996836	0															-168.797	220.177	-996836	0
7.1101	-940099		-57872	-940099	0	0	-13603.8	-27233.8	-152.246	-105.719	24.2888	92.4162	-1.47503	1.25973	54373.2	23033.5	0	0	30669.4	877767	0	0		-152.246	56.1829	-1.01578e+06	0															-152.246	56.1829	-1.01578e+06	0
7.1071	-947006		-53363	-947006	0	0	26123.4	-15630.5	-23.8111	-410.264	-88.5733	34.3627	-1.32824	4.11661	29646.7	128301	0	0	28206.2	807268	0	0		-23.8111	-204.881	-914698	0															-23.8111	-204.881	-914698	0
7.1041	-959149		-49385	-959149	0	0	17567.2	24862.4	-12.8012	157.866	-44.0531	-83.6856	-1.41404	-0.897337	-2530.82	-50920.2	0	0	24190	692325	0	0		-12.8012	-101.9	-973785	0															-12.8012	-101.9	-973785	0
7.101	-975544		-45963	-975544	0	0	-23458.1	19402.6	-352.294	-396.118	77.7927	-53.2523	-0.710179	-5.57811	124889	117073	0	0	19251	550968	0	0		-352.294	179.944	-489067	0															-352.294	179.944	-489067	0
7.098	-994925		-43099	-994925	0	0	-21126.2	-21918.7	113.936	-166.24	61.8567	70.9452	-0.53573	-2.07307	-34120.9	55538.5	0	0	14103.4	403644	0	0		113.936	143.082	-368932	0															113.936	143.082	-368932	0
7.0949	-1015903		-40747	-1015903	0	0	20252.9	-22728.1	-100.295	-149.371	-63.2042	69.7676	-0.460627	1.85485	32828.1	48035.2	0	0	9421.65	269650	0	0		-100.295	-146.199	-317212	0															-100.295	-146.199	-317212	0
7.0919	-1037132		-38803	-1037132	0	0	24198.9	18470.4	-200.74	-36.0183	-76.8927	-54.6411	1.95586	-0.921442	64349.2	13827.7	0	0	5729.18	163971	0	0		-200.74	-177.862	1.34691e+06	0															-200.74	-177.862	1.34691e+06	0
7.0888	-1057419		-37109	-1057419	0	0	-16581.5	25530.4	-89.3035	-463.662	45.3366	-83.1469	3.84704	-3.17168	17184.6	150807	0	0	3324.76	95155.5	0	0		-89.3035	104.869	2.64927e+06	0															-89.3035	104.869	2.64927e+06	0
7.0858	-1075799		-35455	-1075799	0	0	-26714.7	-14597	45.3656	100.498	88.4532	35.3805	0.833914	0.802612	-10562	-33614.1	0	0	2258.8	64647.4	0	0		45.3656	204.603	574277	0															45.3656	204.603	574277	0
7.0827	-1091552		-33614	-1091552	0	0	12528.4	-27745	-304.459	-338.427	-24.8701	92.7439	-2.583	3.97545	77938.1	121471	0	0	2361.8	67595.5	0	0		-304.459	-57.5277	-1.77879e+06	0															-304.459	-57.5277	-1.77879e+06	0
7.0797	-1104203		-31373	-1104203	0	0	28615.4	10387.6	65.4809	-127.025	-95.9611	-13.9103	-0.480392	1.39335	-28220.2	34881.2	0	0	3314.4	94859.1	0	0		65.4809	-221.97	-330824	0															65.4809	-221.97	-330824	0
7.0766	-1113503		-28569	-1113503	0	0	-8186.89	29321	-133.804	-184.832	2.61152	-98.0579	1.84727	-1.41374	26328.7	65737.9	0	0	4738.78	135625	0	0		-133.804	6.04077	1.27213e+06	0															-133.804	6.04077	1.27213e+06	0
7.0736	-1119400		-25128	-1119400	0	0	-29857.5	-5939.03	-176.408	-68.4949	98.9983	-8.91052	-1.70584	-0.845416	45911.1	35373	0	0	6287.63	179954	0	0		-176.408	228.995	-1.17473e+06	0															-176.408	228.995	-1.17473e+06	0
7.0706	-1122017		-21079	-1122017	0	0	3656.95	-30222	-52.5369	-449.736	20.5365	98.7586	-4.47117	-0.397791	-28372.9	133673	0	0	7709.15	220638	0	0		-52.5369	47.5034	-3.07909e+06	0															-52.5369	47.5034	-3.07909e+06	0
7.0675	-1121611		-16554	-1121611	0	0	30412.4	1353.8	42.0943	145.679	-97.3272	32.1444	0.0557629	-1.47838	3697.31	-44885.5	0	0	8874.88	254001	0	0		42.0943	-225.13	38401.3	0															42.0943	-225.13	38401.3	0
7.0645	-1118537		-11768	-1118537	0	0	957.155	30427.4	-359.87	-336.243	-43.6109	-94.7051	4.37295	-1.78619	58534.9	131348	0	0	9768.83	279587	0	0		-359.87	-100.877	3.01145e+06	0															-359.87	-100.877	3.01145e+06	0
7.0614	-1113178		-6985	-1113178	0	0	-30267.1	3262.59	66.9357	-192.202	90.9061	-54.8129	1.47492	-1.22496	-40645.2	41888.3	0	0	10447.2	299002	0	0		66.9357	210.277	1.01571e+06	0															66.9357	210.277	1.01571e+06	0
7.0584	-1105894		-2473	-1105894	0	0	-5549.23	-29932.4	-61.4457	-175.234	65.6282	85.9566	-1.63267	-0.531708	-6855.22	51820.5	0	0	10986.3	314431	0	0		-61.4457	151.806	-1.12435e+06	0															-61.4457	151.806	-1.12435e+06	0
7.0553	-1096960		1549	-1096960	0	0	29425.2	-7803.89	-193.325	6.45865	-79.8959	75.9377	1.31164	1.16582	47693.3	24068.7	0	0	11437.7	327349	0	0		-193.325	-184.809	903267	0															-193.325	-184.809	903267	0
7.0523	-1086539		4944	-1086539	0	0	10013.6	28748.4	-124.546	-474.355	-85.6258	-72.7755	3.57821	2.49865	-36001.8	127888	0	0	11805.9	337887	0	0		-124.546	-198.063	2.46414e+06	0															-124.546	-198.063	2.46414e+06	0
7.0492	-1074677		7680	-1074677	0	0	-27906	12165.6	75.6291	81.2637	64.659	-94.5825	-0.213004	0.945225	-5555.1	-28968.7	0	0	12054.9	345014	0	0		75.6291	149.564	-146686	0															75.6291	149.564	-146686	0
7.0462	-1061340		9840	-1061340	0	0	-14247.4	-26902.7	-305.622	-298.283	102.704	55.6216	-3.51708	-0.999546	23218.8	108860	0	0	12138.7	347412	0	0		-305.622	237.567	-2.42205e+06	0															-305.622	237.567	-2.42205e+06	0
7.0432	-1046465		11598	-1046465	0	0	25744.4	-16247.2	33.3062	-148.508	-45.7491	109.895	-1.25929	0.221167	-28826.3	26153.7	0	0	12042.5	344660	0	0		33.3062	-105.823	-867213	0															33.3062	-105.823	-867213	0
7.0401	-1030015		13195	-1030015	0	0	18153.3	24437.7	-96.4013	-199.919	-116.067	-35.1375	1.2385	1.3475	-10447.1	54727.7	0	0	11817.2	338212	0	0		-96.4013	-268.478	852894	0															-96.4013	-268.478	852894	0
7.0371	-1012026		14898	-1012026	0	0	-22990.2	19954.8	-177.252	-23.8089	23.8918	-121.145	-0.0885791	-1.44568	30884.7	31468.8	0	0	11590.3	331716	0	0		-177.252	55.2647	-61000.3	0															-177.252	55.2647	-61000.3	0
7.034	-992616		16956	-992616	0	0	-21641.3	-21410.2	-93.6352	-467.962	125.061	12.1254	-1.10116	-3.6351	-53997.7	102245	0	0	11545.7	330442	0	0		-93.6352	289.281	-758317	0															-93.6352	289.281	-758317	0
7.031	-971975		19568	-971975	0	0	19706.8	-23203.1	80.8481	117.602	0.0417631	127.761	0.920688	-0.632505	3467.72	-33827.5	0	0	11875.1	339870	0	0		80.8481	0.096603	634035	0															80.8481	0.096603	634035	0
7.0279	-950328		22866	-950328	0	0	24631.2	17889.9	-350.377	-285.288	-129.204	12.4836	2.47537	2.44721	17191	104562	0	0	12713	363850	0	0		-350.377	-298.864	1.70467e+06	0															-350.377	-298.864	1.70467e+06	0
7.0249	-927896		26899	-927896	0	0	-15969.8	25917.4	20.8224	-202.633	-25.0699	-129.36	1.47966	0.447724	-35233.8	31198.9	0	0	14076.9	402885	0	0		20.8224	-57.9897	1.01897e+06	0															20.8224	-57.9897	1.01897e+06	0
7.0218	-904851		31641	-904851	0	0	-27054.1	-13957.7	-34.1475	-207.451	128.214	-37.6671	0.192405	-1.56148	-27000.1	39559	0	0	15833.7	453165	0	0		-34.1475	296.574	132500	0															-34.1475	296.574	132500	0
7.0188	-881300		36997	-881300	0	0	11865.2	-28035	-174.425	42.9543	50.1402	125.765	-0.182402	1.3142	34679.3	20706.9	0	0	17707.1	506782	0	0		-174.425	115.98	-125612	0															-174.425	115.98	-125612	0
7.0157	-857267		42824	-857267	0	0	28854.3	9704.31	-159.764	-471.101	-122.025	62.3539	-0.526124	3.59183	-50037.2	98534.2	0	0	19330.8	553253	0	0		-159.764	-282.259	-362317	0															-159.764	-282.259	-362317	0
7.0127	-832694		48932	-832694	0	0	-7487.48	29507.3	92.0689	56.9861	-74.1744	-117.023	-0.703151	0.34107	-4799.24	-23301.9	0	0	20337.3	582059	0	0		92.0689	-171.574	-484227	0															92.0689	-171.574	-484227	0
7.0097	-807445		55103	-807445	0	0	-29990.3	-5227.51	-298.597	-269.729	110.798	-85.4706	-0.512223	-2.82955	570.24	87536.6	0	0	20461.4	585611	0	0		-298.597	256.29	-352744	0															-298.597	256.29	-352744	0
7.0066	-781316		61099	-781316	0	0	2937.41	-30300.4	9.31573	-161.098	96.1157	103.406	-0.790885	-0.825212	-27327.4	21540.2	0	0	19630.7	561835	0	0		9.31573	222.327	-544646	0															9.31573	222.327	-544646	0
7.0036	-754053		66678	-754053	0	0	30436	630.38	-66.2614	-210.086	-94.9154	105.989	-0.789303	1.33202	-24862.9	40043.6	0	0	18015.4	515604	0	0		-66.2614	-219.551	-543556	0															-66.2614	-219.551	-543556	0
7.0005	-725399		71606	-725399	0	0	1680.28	30396.1	-181.006	16.8736	-114.975	-85.406	0.944264	-0.848176	27367.8	27276.7	0	0	16020.7	458517	0	0		-181.006	-265.952	650270	0															-181.006	-265.952	650270	0
6.9975	-695154		75679	-695154	0	0	-30181	3981.26	-134.498	-488.781	74.971	-122.971	2.41159	-2.564	-62576.3	86985.2	0	0	14216.8	406890	0	0		-134.498	173.417	1.66075e+06	0															-134.498	173.417	1.66075e+06	0
6.9944	-663261		78748	-663261	0	0	-6259.29	-29792	123.469	86.7478	129.88	63.7141	1.03034	0.162462	-1609.13	-31712.8	0	0	13219.3	378341	0	0		123.469	300.428	709547	0															123.469	300.428	709547	0
6.9914	-629895		80737	-629895	0	0	29231.4	-8501.25	-336.924	-228.044	-51.7492	135.617	-0.640302	2.7287	4480.49	85207.1	0	0	13546.1	387693	0	0		-336.924	-119.702	-440946	0															-336.924	-119.702	-440946	0
6.9883	-595530		81655	-595530	0	0	10694.2	28502.2	-34.2521	-210.351	-140.111	-39.199	0.616254	1.3289	-31286.4	31776.2	0	0	15484.9	443181	0	0		-34.2521	-324.093	424385	0															-34.2521	-324.093	424385	0
6.9853	-560965		81600	-560965	0	0	-27608.9	12825.6	-5.91472	-250.268	26.1935	-143.301	1.68269	-0.348848	-41982.9	31212.7	0	0	19004.3	543907	0	0		-5.91472	60.5889	1.15879e+06	0															-5.91472	60.5889	1.15879e+06	0
6.9823	-527289		80750	-527289	0	0	-14883	-26556.4	-145.415	85.8044	145.142	12.8692	-0.942056	0.674706	31938.3	14976	0	0	23732.5	679231	0	0		-145.415	335.73	-648750	0															-145.415	335.73	-648750	0
6.9792	-495768		79335	-495768	0	0	25350.8	-16854.6	-207.409	-460.762	0.632867	145.602	-3.17067	1.41071	-56602.1	89203.2	0	0	29012.5	830345	0	0		-207.409	1.4639	-2.18349e+06	0															-207.409	1.4639	-2.18349e+06	0
6.9762	-467702		77616	-467702	0	0	18729.2	23999.2	106.821	14.9137	-144.665	14.1685	-0.721383	-0.173744	-9341.19	-20566.7	0	0	34023.8	973771	0	0		106.821	-334.628	-496783	0															106.821	-334.628	-496783	0
6.9731	-444237		75853	-444237	0	0	-22509.3	20495.8	-270.348	-235.638	-27.592	-142.33	1.9505	-1.52132	-12723.7	74220.9	0	0	37946.3	1.08603e+06	0	0		-270.348	-63.8237	1.34322e+06	0															-270.348	-63.8237	1.34322e+06	0
6.9701	-426204		74280	-426204	0	0	-22144.2	-20889.6	-28.2211	-151.781	138.61	-40.7576	0.108963	-1.06298	-24618.2	21262.7	0	0	40129.4	1.14852e+06	0	0		-28.2211	320.623	75037.6	0															-28.2211	320.623	75037.6	0
6.967	-413995		73091	-413995	0	0	19149.6	-23665.1	-55.7772	-241.074	53.5211	133.537	-1.69968	-0.263533	-38784.7	35176.4	0	0	40229.1	1.15137e+06	0	0		-55.7772	123.801	-1.17049e+06	0															-55.7772	123.801	-1.17049e+06	0
6.964	-407520		72441	-407520	0	0	25049.6	17299.2	-158.804	42.6531	-127.153	65.7421	1.12233	0.244834	23878.6	25548.5	0	0	38281.7	1.09563e+06	0	0		-158.804	-294.121	772899	0															-158.804	-294.121	772899	0
6.9609	-406233		72433	-406233	0	0	-15349.1	26289.7	-166.727	-481.402	-77.2847	-119.52	3.4763	0.852898	-75780.6	78299.7	0	0	34697.7	993058	0	0		-166.727	-178.769	2.39397e+06	0															-166.727	-178.769	2.39397e+06	0
6.9579	-409232		73141	-409232	0	0	-27378.3	-13310.6	138.691	58.0673	110.71	-88.0199	0.512064	0.931618	-1619.08	-32322	0	0	30175.9	863643	0	0		138.691	256.085	352634	0															138.691	256.085	352634	0
6.9548	-415411		74599	-415411	0	0	11195.3	-28309.2	-320.316	-194.657	97.8265	100.811	-2.58244	0.671404	-9904.41	80623.4	0	0	25557.7	731467	0	0		-320.316	226.284	-1.77841e+06	0															-320.316	226.284	-1.77841e+06	0
6.9518	-423616		76801	-423616	0	0	29076.9	9015.57	-70.8698	-211.69	-89.9231	106.593	-0.832563	1.36723	-36534.6	32248.6	0	0	21652.4	619698	0	0		-70.8698	-208.003	-573347	0															-70.8698	-208.003	-573347	0
6.9488	-432795		79698	-432795	0	0	-6783.84	29677	15.2381	-280.414	-114.218	-78.158	1.05333	1.73429	-58614	19494.7	0	0	19073.6	545892	0	0		15.2381	-264.201	725381	0															15.2381	-264.201	725381	0
6.9457	-442095		83180	-442095	0	0	-30106.1	-4513.03	-124.389	123.18	65.6377	-120.614	-1.22092	-0.366874	35101.5	16555.2	0	0	18120.2	518604	0	0		-124.389	151.828	-840791	0															-124.389	151.828	-840791	0
6.9427	-450911		87072	-450911	0	0	2216.2	-30361.7	-252.718	-455.774	125.705	52.4934	-3.00114	-2.37249	-78683.9	85861.7	0	0	18728.8	536023	0	0		-252.718	290.771	-2.06674e+06	0															-252.718	290.771	-2.06674e+06	0
6.9396	-458858		91143	-458858	0	0	30442.3	-93.3962	126.746	-28.3421	-38.8639	129.43	-0.470592	-0.837959	-14404.2	-25465.5	0	0	20506.5	586901	0	0		126.746	-89.897	-324074	0															126.746	-89.897	-324074	0
6.9366	-465712		95113	-465712	0	0	2402.46	30347.5	-238.261	-194.131	-131.741	-24.8943	2.01506	1.09281	-28322.9	63777.4	0	0	22834.3	653523	0	0		-238.261	-304.733	1.38768e+06	0															-238.261	-304.733	1.38768e+06	0
6.9335	-471323		98692	-471323	0	0	-30077.8	4697.67	-77.1611	-137.822	10.734	-132.609	0.985752	-0.661662	-26541	24532.1	0	0	25017.8	716016	0	0		-77.1611	24.829	678841	0															-77.1611	24.829	678841	0
6.9305	-475522		101622	-475522	0	0	-6965.81	-29634.8	-48.4173	-287.879	132.018	-3.46453	-0.309311	-2.18873	-62707.9	24412.6	0	0	26450.4	757018	0	0		-48.4173	305.373	-213008	0															-48.4173	305.373	-213008	0
6.9274	-478082		103723	-478082	0	0	29021	-9193.81	-117.38	69.0035	17.5478	129.969	0.401664	0.957369	20458.6	24091	0	0	26751.8	765643	0	0		-117.38	40.5902	276607	0															-117.38	40.5902	276607	0
6.9244	-478698		104926	-478698	0	0	11368.8	28239.9	-204.663	-453.422	-126.48	31.3629	0.686957	3.75527	-98238.8	62092.6	0	0	25851.8	739887	0	0		-204.663	-292.564	473075	0															-204.663	-292.564	473075	0
6.9214	-477035		105290	-477035	0	0	-27296.1	13478.3	134.523	18.2588	-44.7594	-121.585	-0.490944	0.92568	924.269	-31884.6	0	0	24001.3	686922	0	0		134.523	-103.534	-338090	0															134.523	-103.534	-338090	0
6.9183	-472802		104999	-472802	0	0	-15510.1	-26195	-288.161	-176.71	115.334	-57.5908	-1.38747	-2.22498	-36763.5	70854.6	0	0	21707.8	621283	0	0		-288.161	266.782	-955487	0															-288.161	266.782	-955487	0
6.9153	-465833		104323	-465833	0	0	24943	-17452.6	-98.2179	-195.16	69.7167	107.792	-1.69205	-0.183189	-45401.9	24961.4	0	0	19613.4	561339	0	0		-98.2179	161.263	-1.16523e+06	0															-98.2179	161.263	-1.16523e+06	0
6.9122	-456167		103573	-456167	0	0	19294.4	23547.2	18.9184	-308.465	-99.0379	81.0039	-1.64083	1.77258	-73397.9	-4435.91	0	0	18340.2	524901	0	0		18.9184	-229.087	-1.12996e+06	0															18.9184	-229.087	-1.12996e+06	0
6.9092	-444079		103045	-444079	0	0	-22015.7	21025.1	-98.6783	146.199	-91.3284	-89.1665	-0.246993	-1.35966	34024.6	24740.6	0	0	18341.5	524940	0	0		-98.6783	-211.254	-170093	0															-98.6783	-211.254	-170093	0
6.9061	-430070		102969	-430070	0	0	-22634.6	-20357.3	-288.841	-440.791	78.284	-100.576	1.3372	-3.91267	-109918	61340.1	0	0	19790.7	566415	0	0		-288.841	181.08	920868	0															-288.841	181.08	920868	0
6.9031	-414829		103480	-414829	0	0	18581.6	-24113.7	133.539	-68.4486	108.646	66.5088	0.613532	-1.00559	-12848.1	-33480	0	0	22533.4	644913	0	0		133.539	251.313	422511	0															133.539	251.313	422511	0
6.9	-399135		104612	-399135	0	0	25453.8	16698.8	-203.834	-166.379	-53.9694	115.45	-0.505355	2.0018	-46290.9	42514.7	0	0	26115.2	747425	0	0		-203.834	-124.838	-348014	0															-203.834	-124.838	-348014	0
6.897	-383775		106310	-383775	0	0	-14719.8	26647.2	-113.919	-117.885	-120.911	-40.8033	1.14122	0.589846	-32516.2	21727.9	0	0	29877.8	855111	0	0		-113.919	-279.683	785905	0															-113.919	-279.683	785905	0
6.8939	-369445		108464	-369445	0	0	-27687	-12655.9	-47.8891	-325.203	27.1555	-124.972	2.40537	-0.905866	-78062.1	-5361.41	0	0	33103.7	947436	0	0		-47.8891	62.8139	1.65646e+06	0															-47.8891	62.8139	1.65646e+06	0
6.8909	-356695		110940	-356695	0	0	10519.1	-28567.3	-82.9187	90.7999	127.588	13.1764	-0.570316	0.770563	16013.7	24398.1	0	0	35177.1	1.00678e+06	0	0		-82.9187	295.127	-392750	0															-82.9187	295.127	-392750	0
6.8879	-345886		113611	-345886	0	0	29283	8321.73	-243.124	-431.119	0.979253	128.731	-3.36316	1.86303	-113987	26567.9	0	0	35726.1	1.02249e+06	0	0		-243.124	2.26513	-2.31605e+06	0															-243.124	2.26513	-2.31605e+06	0
6.8848	-337202		116370	-337202	0	0	-6076.37	29829.9	136.702	-29.0136	-128.391	15.1548	-1.07641	0.0989231	3589.78	-32710.2	0	0	34712.2	993473	0	0		136.702	-296.984	-741271	0															136.702	-296.984	-741271	0
6.8818	-330676		119133	-330676	0	0	-30204.9	-3795.99	-241.044	-149.387	-29.1932	-126.573	1.53767	-1.54973	-52327.9	40972.4	0	0	32448	928671	0	0		-241.044	-67.5274	1.05892e+06	0															-241.044	-67.5274	1.05892e+06	0
6.8787	-326253		121836	-326253	0	0	1493.74	-30405.8	-140.109	-156.92	123.301	-42.9386	-0.618157	-1.48793	-46165.1	16573	0	0	29535.3	845308	0	0		-140.109	285.21	-425695	0															-140.109	285.21	-425695	0
6.8757	-323859		124412	-323859	0	0	30431.5	-817.12	-4.05931	-357.366	56.2386	118.612	-2.47314	-1.13839	-76191.6	-32622	0	0	26735.2	765168	0	0		-4.05931	130.087	-1.70313e+06	0															-4.05931	130.087	-1.70313e+06	0
6.8726	-323468		126799	-323468	0	0	3123.27	30281.8	-45.9914	140	-112.563	68.9456	0.85109	-0.722448	24535.2	23516.2	0	0	24796	709669	0	0		-45.9914	-260.371	586106	0															-45.9914	-260.371	586106	0
6.8696	-325139		128930	-325139	0	0	-29957.7	5411.43	-295.575	-394.015	-80.9189	-105.224	3.71043	0.0443753	-111396	18749.3	0	0	24276	694784	0	0		-295.575	-187.175	2.5552e+06	0															-295.575	-187.175	2.5552e+06	0
6.8665	-329030		130749	-329030	0	0	-7668.39	-29460.8	105.903	-80.7916	96.6795	-92.0259	0.992021	0.108606	-4407.58	-30058.6	0	0	25398.2	726903	0	0		105.903	223.632	683158	0															105.903	223.632	683158	0
6.8635	-335351		132220	-335351	0	0	28794.2	-9881.17	-194.725	-172.954	102.144	87.0299	-1.94041	-0.0399462	-56267.3	18023.3	0	0	27974.2	800629	0	0		-194.725	236.272	-1.33627e+06	0															-194.725	236.272	-1.33627e+06	0
6.8605	-344275		133341	-344275	0	0	12037	27961.7	-119.101	-121.053	-76.3862	111.162	-0.239603	1.23606	-37446.5	8178.8	0	0	31415.1	899110	0	0		-119.101	-176.691	-165003	0															-119.101	-176.691	-165003	0
6.8574	-355823		134134	-355823	0	0	-26968	14123.5	-25.4135	-335.466	-118.981	-64.8712	1.34964	2.08363	-65825.2	-37129.8	0	0	34836.1	997019	0	0		-25.4135	-275.218	929433	0															-25.4135	-275.218	929433	0
6.8544	-369725		134645	-369725	0	0	-16128.5	-25818.9	-70.5026	134.834	52.6176	-125.516	-1.11395	-0.0947251	15520.6	30288.6	0	0	37236	1.0657e+06	0	0		-70.5026	121.711	-767122	0															-70.5026	121.711	-767122	0
6.8513	-385317		134915	-385317	0	0	24521	-18040.7	-305.407	-426.499	130.697	39.7663	-3.04753	-2.33602	-116872	-2302.23	0	0	37719.9	1.07956e+06	0	0		-305.407	302.317	-2.09869e+06	0															-305.407	302.317	-2.09869e+06	0
6.8483	-401491		134963	-401491	0	0	19848.8	23081.8	153.844	-102.288	-26.4648	134.468	-0.949092	-0.957301	3257.87	-40908	0	0	35718.4	1.02227e+06	0	0		153.844	-61.2164	-653595	0															153.844	-61.2164	-653595	0
6.8452	-416721		134762	-416721	0	0	-21509.6	21542.6	-166.22	-107.435	-136.792	-12.8658	1.2777	0.665217	-41813.2	13216.4	0	0	31153.4	891618	0	0		-166.22	-316.416	879890	0															-166.22	-316.416	879890	0
6.8422	-429188		134239	-429188	0	0	-23112.2	-19813.4	-198.766	-90.908	-0.875075	-137.645	0.669604	-1.43978	-44003	20009.4	0	0	24512.2	701547	0	0		-198.766	-2.02415	461125	0															-198.766	-2.02415	461125	0
6.8391	-436984		133288	-436984	0	0	18003	-24548.6	-52.284	-426.89	137.024	-14.6008	-0.0490412	-3.12067	-77491.1	-54977.6	0	0	16802.9	480903	0	0		-52.284	316.952	-33772.4	0															-52.284	316.952	-33772.4	0
6.8361	-438368		131785	-438368	0	0	25843.6	16088.9	31.7023	114.147	28.1546	134.938	0.85761	-0.056001	23064.7	12350.7	0	0	9391.68	268793	0	0		31.7023	65.125	590595	0															31.7023	65.125	590595	0
6.833	-432036		129635	-432036	0	0	-14082.1	26989.6	-291.164	-318.489	-131.416	41.3822	1.32141	2.83962	-95248.4	-4323.54	0	0	3749.43	107310	0	0		-291.164	-303.981	909990	0															-291.164	-303.981	909990	0
6.83	-417356		126792	-417356	0	0	-27980.1	-11994.1	47.4736	-92.6239	-54.1333	-126.503	0.48313	0.582019	-6537.24	-22079.7	0	0	1153.63	33017.3	0	0		47.4736	-125.217	332709	0															47.4736	-125.217	332709	0
6.827	-394515		123300	-394515	0	0	9836.99	-28809.3	-174.639	-209.773	120.258	-66.2632	-0.376682	-1.95191	-59938.6	-8348.92	0	0	2409.62	68963.8	0	0		-174.639	278.172	-259403	0															-174.639	278.172	-259403	0
6.8239	-364571		119290	-364571	0	0	29472.6	7623.19	-97.4827	-102.376	77.6348	112.758	-1.01976	0.162418	-31293	-2986.94	0	0	7652.54	219018	0	0		-97.4827	179.579	-702260	0															-97.4827	179.579	-702260	0
6.8209	-329370		114980	-329370	0	0	-5365.47	29965.9	-33.6511	-324.729	-104.091	88.12	-1.35013	1.9767	-51989.6	-51063.8	0	0	16279.1	465911	0	0		-33.6511	-240.774	-929771	0															-33.6511	-240.774	-929771	0
6.8178	-291351		110645	-291351	0	0	-30286.6	-3076.82	-71.9763	142.282	-97.6009	-94.359	-0.347302	-1.12203	7066.32	35050.9	0	0	27030.8	773630	0	0		-71.9763	-225.763	-239170	0															-71.9763	-225.763	-239170	0
6.8148	-253262		106571	-253262	0	0	770.438	-30432.7	-328.607	-428.47	83.6774	-105.972	0.982273	-3.87652	-117216	-32879.9	0	0	38219.2	1.09385e+06	0	0		-328.607	193.556	676445	0															-328.607	193.556	676445	0
6.8117	-217816		103017	-217816	0	0	30403.5	-1540.38	171.174	-137.043	113.139	72.1704	0.526179	-1.54693	13614.8	-47842.4	0	0	48047.5	1.37513e+06	0	0		171.174	261.705	362355	0															171.174	261.705	362355	0
6.8087	-187355		100163	-187355	0	0	3842.32	30199	-127.188	-69.8575	-59.972	119.025	-0.0386769	1.08808	-33007.4	3012.73	0	0	54962.8	1.57305e+06	0	0		-127.188	-138.722	-26635	0															-127.188	-138.722	-26635	0
6.8056	-163572		98091	-163572	0	0	-29820.5	6122.12	-250.718	-57.0155	-123.564	-47.2232	1.92434	-0.274012	-55707.3	19952.2	0	0	57960.7	1.65885e+06	0	0		-250.718	-285.817	1.3252e+06	0															-250.718	-285.817	1.3252e+06	0
6.8026	-147316		96767	-147316	0	0	-8366.64	-29270.2	-71.7558	-489.19	34.071	-126.707	3.45845	-1.49627	-72731.8	-88710.6	0	0	56775.2	1.62492e+06	0	0		-71.7558	78.8105	2.38167e+06	0															-71.7558	78.8105	2.38167e+06	0
6.7996	-138540		96064	-138540	0	0	28551.2	-10562.9	102.529	114.991	128.423	20.6668	0.918672	0.747565	34125.6	11640	0	0	51909.6	1.48567e+06	0	0		102.529	297.059	632646	0															102.529	297.059	632646	0
6.7965	-136374		95788	-136374	0	0	12698.4	27667.6	-313.202	-249.659	-7.16374	128.696	-1.79888	2.5338	-92947.1	-17595.6	0	0	44504	1.27372e+06	0	0		-313.202	-16.5706	-1.2388e+06	0															-313.202	-16.5706	-1.2388e+06	0
6.7935	-139324		95728	-139324	0	0	-26624.6	14760.6	-3.1267	-132.332	-127.524	6.28396	-0.0265517	1.0364	-14590.9	-27985.6	0	0	36071.9	1.03239e+06	0	0		-3.1267	-294.978	-18284.9	0															-3.1267	-294.978	-18284.9	0
6.7904	-145541		95702	-145541	0	0	-16737.8	-25428.1	-124.29	-235.305	-19.5235	-124.925	1.99044	-0.683848	-50704.6	-39167.2	0	0	28168.2	806183	0	0		-124.29	-45.1602	1.37072e+06	0															-124.29	-45.1602	1.37072e+06	0
6.7874	-153131		95591	-153131	0	0	24085.2	-18618.5	-93.3928	-51.1559	120.931	-32.4049	-0.614785	-0.587756	-25750.3	-2709.79	0	0	22069.9	631646	0	0		-93.3928	279.728	-423373	0															-93.3928	279.728	-423373	0
6.7843	-160414		95365	-160414	0	0	20392	22603.4	-75.4609	-340.144	44.783	115.591	-2.77851	-0.42364	-47083.6	-71442.5	0	0	18541.3	530656	0	0		-75.4609	103.589	-1.91343e+06	0															-75.4609	103.589	-1.91343e+06	0
6.7813	-166133		95074	-166133	0	0	-20991.3	22047.9	-37.2655	117.331	-108.969	56.5187	0.709566	-0.708708	730.76	30521.1	0	0	17736	507610	0	0		-37.2655	-252.058	488645	0															-37.2655	-252.058	488645	0
6.7782	-169543		94823	-169543	0	0	-23576.7	-19258.3	-323.275	-383.977	-67.4809	-101.141	4.10267	-0.45899	-105567	-68189	0	0	19248.9	550909	0	0		-323.275	-156.091	2.82531e+06	0															-323.275	-156.091	2.82531e+06	0
6.7752	-170408		94743	-170408	0	0	17414.3	-24969.7	132.832	-149.695	92.2001	-77.5475	1.64357	-0.241209	22598.8	-45240.1	0	0	22293.1	638034	0	0		132.832	213.27	1.13185e+06	0															132.832	213.27	1.13185e+06	0
6.7721	-168904		94937	-168904	0	0	26218.8	15469.9	-101.995	-94.7347	86.6075	82.248	-1.16541	0.0129096	-30755.4	-17690.4	0	0	25946.5	742597	0	0		-101.995	200.334	-802565	0															-101.995	200.334	-802565	0
6.7691	-165496		95456	-165496	0	0	-13436.4	27316.8	-236.721	-28.0073	-71.3994	94.5613	1.01522	1.73682	-61085.1	4395.86	0	0	29397	841350	0	0		-236.721	-165.155	699132	0															-236.721	-165.155	699132	0
6.7661	-160777		96264	-160777	0	0	-28257.3	-11325.5	-94.6843	-485.35	-101.322	-59.7782	2.78959	3.14435	-43215.2	-120445	0	0	32119.9	919281	0	0		-94.6843	-234.371	1.92106e+06	0															-94.6843	-234.371	1.92106e+06	0
6.763	-155365		97255	-155365	0	0	9149.28	-29035.1	109.696	105.819	47.5165	-106.818	-0.445642	1.22518	31495.9	24148.8	0	0	33947.4	971584	0	0		109.696	109.911	-306893	0															109.696	109.911	-306893	0
6.76	-149820		98258	-149820	0	0	29645.5	6920.34	-321.206	-240.262	110.99	34.7528	-3.25291	-1.14619	-88501.9	-56490.4	0	0	35021.1	1.00231e+06	0	0		-321.206	256.733	-2.24012e+06	0															-321.206	256.733	-2.24012e+06	0
6.7569	-144619		99085	-144619	0	0	-4651.53	30085	0.909147	-156.686	-21.6309	113.795	-1.33036	0.244895	-1179.45	-41163.1	0	0	35655.9	1.02048e+06	0	0		0.909147	-50.0349	-916158	0															0.909147	-50.0349	-916158	0
6.7539	-140141		99572	-140141	0	0	-30351.2	-2355.9	-88.3751	-210.242	-115.206	-8.29787	0.893911	1.76053	-22983.6	-55540.3	0	0	36168.6	1.03516e+06	0	0		-88.3751	-266.485	615594	0															-88.3751	-266.485	615594	0
6.7508	-136673		99621	-136673	0	0	46.6982	-30442.4	-137.579	-12.1581	-5.09753	-115.211	0.158055	-1.18716	-36132.6	-4867.01	0	0	36729.3	1.0512e+06	0	0		-137.579	-11.7912	108845	0															-137.579	-11.7912	108845	0
6.7478	-134386		99235	-134386	0	0	30358.3	-2262.77	-107.345	-403.463	113.814	-18.4065	-0.360435	-3.60323	-19095.5	-108572	0	0	37287.7	1.06719e+06	0	0		-107.345	263.265	-248215	0															-107.345	263.265	-248215	0
6.7447	-133296		98531	-133296	0	0	4559.2	30099.1	46.549	101.088	31.4818	111.035	0.952691	-0.149111	8831.64	27995.4	0	0	37593.9	1.07595e+06	0	0		46.549	72.8213	656074	0															46.549	72.8213	656074	0
6.7417	-133209		97744	-133209	0	0	-29666.6	6829.36	-327.328	-288.309	-106.908	44.1797	1.66328	3.38414	-72455.3	-89036.5	0	0	37304.9	1.06767e+06	0	0		-327.328	-247.292	1.14542e+06	0															-327.328	-247.292	1.14542e+06	0
6.7386	-133679		97181	-133679	0	0	-9060.16	-29063	41.3734	-174.567	-56.3611	-101.484	1.14161	1.0417	19931.6	-42616.6	0	0	36135.8	1.03422e+06	0	0		41.3734	-130.37	786175	0															41.3734	-130.37	786175	0
6.7356	-133985		97201	-133985	0	0	28292	-11238.7	-59.9345	-173.355	94.8271	-67.8933	0.447461	-1.50775	-4285.64	-47686	0	0	34002.5	973160	0	0		-59.9345	219.347	308145	0															-59.9345	219.347	308145	0
6.7326	-133174		98146	-133174	0	0	13352.6	27357.9	-170.556	23.4862	78.6515	87.0142	-0.826516	1.21301	-44221.4	-6414.98	0	0	31101.5	890134	0	0		-170.556	181.931	-569183	0															-170.556	181.931	-569183	0
6.7295	-130156		100297	-130156	0	0	-26266.1	15389.4	-145.539	-433.307	-78.1354	88.5203	-1.93564	3.35269	-754.294	-117850	0	0	27898.1	798452	0	0		-145.539	-180.737	-1.33298e+06	0															-145.539	-180.737	-1.33298e+06	0
6.7265	-123834		103821	-123834	0	0	-17337.6	-25023	74.6605	64.6394	-97.3941	-68.2921	-0.825889	-0.0845812	12202.5	22132.7	0	0	25020.8	716101	0	0		74.6605	-225.284	-568751	0															74.6605	-225.284	-568751	0
6.7234	-113268		108748	-113268	0	0	23635.7	-19185.9	-295.382	-265.702	57.5959	-105.179	0.760331	-3.22472	-43898.1	-90806.1	0	0	23094.1	660960	0	0		-295.382	133.226	523605	0															-295.382	133.226	523605	0
6.7204	-97826		114952	-97826	0	0	20923.6	22112.2	32.0546	-148.023	111.795	46.1671	-0.222171	-1.23231	22600.4	-30697	0	0	22563.7	645780	0	0		32.0546	258.595	-152999	0															32.0546	258.595	-152999	0
6.7173	-77280		122157	-77280	0	0	-20461.2	22540.7	-82.2747	-164.922	-34.1338	117.172	-1.10886	1.02519	-419.884	-45971.3	0	0	23569.3	674558	0	0		-82.2747	-78.9556	-763622	0															-82.2747	-78.9556	-763622	0
6.7143	-51860		129961	-51860	0	0	-24027.9	-18692.3	-196.995	1.85083	-121.258	-21.6299	1.57186	-0.295651	-43294.9	-22277.8	0	0	25909.1	741526	0	0		-196.995	-280.485	1.08246e+06	0															-196.995	-280.485	1.08246e+06	0
6.7112	-25120		137879	-25120	0	0	16815.7	-25376.7	-119.565	-479.07	8.79407	-124.012	3.77574	-1.23189	32230.6	-116531	0	0	29109.3	833117	0	0		-119.565	20.3417	2.60017e+06	0															-119.565	20.3417	2.60017e+06	0
6.7082	4778		145391	4778	0	0	26579.2	14842.2	141.477	99.9189	125.409	-4.23226	1.09998	0.833863	16860.2	38489.6	0	0	32575.6	932321	0	0		141.477	290.087	757504	0															141.477	290.087	757504	0
6.7052	36537		151997	36537	0	0	-12783.2	27628.5	-343.635	-181.601	17.3061	125.44	-1.79155	2.49226	-45955.8	-81356.8	0	0	35778.6	1.02399e+06	0	0		-343.635	40.031	-1.23375e+06	0															-343.635	40.031	-1.23375e+06	0
6.7021	68699		157271	68699	0	0	-28518.6	-10650.5	-61.0992	-211.196	-124.11	30.2845	0.0727342	1.71943	16238.5	-49810.5	0	0	38412.1	1.09936e+06	0	0		-61.0992	-287.082	50088.6	0															-61.0992	-287.082	50088.6	0
6.6991	99755		160908	99755	0	0	8456.4	-29244.4	-4.33622	-261.662	-43.0264	-121.438	1.92561	0.646552	35191.8	-50845.9	0	0	40468.2	1.15821e+06	0	0		-4.33622	-99.5253	1.32608e+06	0															-4.33622	-99.5253	1.32608e+06	0
6.696	128238		162754	128238	0	0	29801.6	6213.58	-98.459	91.9498	117.459	-55.3938	-0.98774	0.317005	-31406	3309.85	0	0	42204.5	1.2079e+06	0	0		-98.459	271.697	-680210	0															-98.459	271.697	-680210	0
6.693	152775		162822	152775	0	0	-3934.96	30187.1	-217.402	-381.966	67.2536	112.222	-3.35846	-0.0754473	15492.9	-101085	0	0	44009.2	1.25955e+06	0	0		-217.402	155.566	-2.31282e+06	0															-217.402	155.566	-2.31282e+06	0
6.6899	172138		161277	172138	0	0	-30398.6	-1633.65	49.6643	-0.965163	-105.787	78.4784	-0.307185	-0.218762	8980.6	7151.89	0	0	46210.4	1.32255e+06	0	0		49.6643	-244.698	-211544	0															49.6643	-244.698	-211544	0
6.6869	185303		158400	185303	0	0	-677.068	-30434.9	-243.435	-269.674	-88.9487	-98.2305	2.74148	0.00423895	-1727.16	-83439.8	0	0	48892.4	1.39931e+06	0	0		-243.435	-205.749	1.88793e+06	0															-243.435	-205.749	1.88793e+06	0
6.6838	191515		154541	191515	0	0	30295.9	-2983.88	29.3153	-113.946	89.6381	-98.5534	0.780803	-0.412714	22423.6	-14833.4	0	0	51785.4	1.48211e+06	0	0		29.3153	207.344	537703	0															29.3153	207.344	537703	0
6.6808	190377		150067	190377	0	0	5273.51	29982.2	-98.3536	-165.384	107.191	80.107	-1.32858	-0.55	9483.95	-42734.3	0	0	54275.1	1.55337e+06	0	0		-98.3536	247.946	-914932	0															-98.3536	247.946	-914932	0
6.6777	181952		145302	181952	0	0	-29495.8	7532.74	-200.668	-1.02327	-69.7441	114.772	0.769422	1.28085	-32343	-31983.7	0	0	55538.7	1.58953e+06	0	0		-200.668	-161.327	529865	0															-200.668	-161.327	529865	0
6.6747	166862		140495	166862	0	0	-9748.56	-28839.4	-121.322	-491.747	-121.217	-58.6648	2.40167	2.89443	60060.8	-97479.1	0	0	54777	1.56773e+06	0	0		-121.322	-280.39	1.65391e+06	0															-121.322	-280.39	1.65391e+06	0
6.6717	146330		135800	146330	0	0	28016.8	-11908.2	169.331	102.852	46.9916	-126.46	-0.277439	1.4421	9399.9	43706.9	0	0	51475.8	1.47325e+06	0	0		169.331	108.697	-191059	0															169.331	108.697	-191059	0
6.6686	122158		131294	122158	0	0	13999.2	27032.7	-358.854	-143.254	130.449	34.8531	-2.8415	-0.338979	-30615.2	-81558.7	0	0	45618.8	1.30562e+06	0	0		-358.854	301.743	-1.9568e+06	0															-358.854	301.743	-1.9568e+06	0
6.6656	96600		127005	96600	0	0	-25892.8	16009.5	-96.048	-243.469	-22.3821	133.143	-1.66044	1.00052	26975.6	-52489.1	0	0	37782.3	1.08134e+06	0	0		-96.048	-51.7725	-1.14347e+06	0															-96.048	-51.7725	-1.14347e+06	0
6.6625	72156		122953	72156	0	0	-17927.6	-24603.8	45.7541	-284.179	-134.518	-9.71449	-0.186597	2.12605	55654.1	-33524.1	0	0	29075	832136	0	0		45.7541	-311.156	-128500	0															45.7541	-311.156	-128500	0
6.6595	51268		119195	51268	0	0	23172.9	-19742.4	-90.7479	155.475	-3.01213	-134.563	-1.13974	-0.699904	-40228.8	6282.38	0	0	20929.7	599014	0	0		-90.7479	-6.96743	-784885	0															-90.7479	-6.96743	-784885	0
6.6564	36005		115847	36005	0	0	21443.4	21608.5	-285.7	-394.708	133.28	-15.6602	-1.77118	-3.1696	30510.1	-106240	0	0	14795.3	423446	0	0		-285.7	308.293	-1.21973e+06	0															-285.7	308.293	-1.21973e+06	0
6.6534	27779		113085	27779	0	0	-19919.5	23020.8	89.8358	-63.9567	28.0935	130.688	-0.326527	-0.757601	23944.8	7574.16	0	0	11809.8	337999	0	0		89.8358	64.9836	-224864	0															89.8358	64.9836	-224864	0
6.6503	27147		111122	27147	0	0	-24465.5	-18115.8	-194.804	-206.126	-126.816	40.1784	0.927999	1.9194	12067.5	-63770.7	0	0	12538.2	358848	0	0		-194.804	-293.341	639070	0															-194.804	-293.341	639070	0
6.6473	33749		110154	33749	0	0	16207.7	-25769.3	-43.9042	-86.4517	-51.7858	-121.71	0.731383	-0.0495349	10577.5	-19650.1	0	0	16844.8	482103	0	0		-43.9042	-119.787	503669	0															-43.9042	-119.787	503669	0
6.6443	46396		110303	46396	0	0	26924.5	14206.1	-101.649	-238.713	115.428	-62.7918	0.188581	-1.96548	32999.4	-50240.7	0	0	23928.8	684849	0	0		-101.649	266.999	129867	0															-101.649	266.999	129867	0
6.6412	63284		111567	63284	0	0	-12122.7	27924.6	-130.872	17.7609	73.0795	108.039	-0.449374	0.907377	-19890.5	-23548.5	0	0	32512.3	930511	0	0		-130.872	169.042	-309463	0															-130.872	169.042	-309463	0
6.6382	82303		113780	82303	0	0	-28763.8	-9969.46	-155.433	-432.934	-99.6236	82.5398	-1.20981	3.34335	68130.2	-84106.1	0	0	41125.5	1.17702e+06	0	0		-155.433	-230.441	-833141	0															-155.433	-230.441	-833141	0
6.6351	101363		116623	101363	0	0	7758.74	-29437.2	130.584	62.1892	-91.0728	-90.2748	-1.06464	0.372462	2703.94	34229.9	0	0	48414.6	1.38564e+06	0	0		130.584	-210.662	-733168	0															130.584	-210.662	-733168	0
6.6321	118691		119652	118691	0	0	29940.9	5503.31	-320.109	-163.8	80.0938	-98.5888	-0.588166	-2.76908	-2371.12	-86145.6	0	0	53394.8	1.52817e+06	0	0		-320.109	185.267	-405042	0															-320.109	185.267	-405042	0
6.629	133050		122381	133050	0	0	-3216.16	30272.1	-81.9468	-213.505	105.009	69.1904	-1.47827	-1.05917	36817.7	-41343.9	0	0	55594.4	1.59113e+06	0	0		-81.9468	242.898	-1.01801e+06	0															-81.9468	242.898	-1.01801e+06	0
6.626	143833		124362	143833	0	0	-30428.9	-910.479	28.2152	-268.341	-57.6821	110.266	-2.01581	0.798619	62065.8	-22465.7	0	0	55067.6	1.57605e+06	0	0		28.2152	-133.426	-1.38819e+06	0															28.2152	-133.426	-1.38819e+06	0
6.6229	151069		125271	151069	0	0	-1400.45	-30410.2	-111.246	149.062	-114.306	-45.692	0.389686	-1.45983	-44939.7	-9806.01	0	0	52292.5	1.49663e+06	0	0		-111.246	-264.404	268358	0															-111.246	-264.404	268358	0
6.6199	155333		124967	155333	0	0	30216.4	-3703.31	-284.439	-427.111	33.3483	-117.087	2.73411	-3.20802	70734.6	-107060	0	0	48000.2	1.37378e+06	0	0		-284.439	77.1388	1.88285e+06	0															-284.439	77.1388	1.88285e+06	0
6.6168	157609		123527	157609	0	0	5984.83	29848.4	143.358	-59.5717	118.58	20.7825	1.0875	-0.69297	27192.5	28312.7	0	0	42990.5	1.2304e+06	0	0		143.358	274.291	748908	0															143.358	274.291	748908	0
6.6138	159121		121218	159121	0	0	-29308.4	8231.85	-210.663	-133.058	-8.12813	118.772	-0.994238	1.84171	13978.8	-62162	0	0	37984.5	1.08713e+06	0	0		-210.663	-18.8013	-684685	0															-210.663	-18.8013	-684685	0
6.6108	161178		118438	161178	0	0	-10431.4	-28599.5	-124.91	-120.881	-117.662	4.48077	1.021	1.06624	19843.4	-40322.5	0	0	33544.2	960044	0	0		-124.91	-272.165	703116	0															-124.91	-272.165	703116	0
6.6077	165021		115645	165021	0	0	27725.7	-12570.9	-44.5808	-319.148	-16.9108	-115.261	2.76612	0.019057	76932.4	-34244.3	0	0	30059.2	860302	0	0		-44.5808	-39.1167	1.9049e+06	0															-44.5808	-39.1167	1.9049e+06	0
6.6047	171704		113261	171704	0	0	14637.9	26692.2	-54.8589	96.5549	111.597	-29.0307	-0.671232	0.690597	-28259	-7807.75	0	0	27779.8	795066	0	0		-54.8589	258.137	-462246	0															-54.8589	258.137	-462246	0
6.6016	181963		111598	181963	0	0	-25504.9	16620.6	-250.063	-370.007	40.7128	106.709	-3.8073	0.890807	82299	-85999.6	0	0	26862.2	768804	0	0		-250.063	94.1737	-2.62191e+06	0															-250.063	94.1737	-2.62191e+06	0
6.5986	196146		110815	196146	0	0	-18507.5	-24170.6	91.7127	-39.5629	-100.65	51.8343	-0.880189	-0.0602192	14834.6	22389.2	0	0	27394	784024	0	0		91.7127	-232.816	-606145	0															91.7127	-232.816	-606145	0
6.5955	214144		110904	214144	0	0	22697	-20287.7	-220.655	-178.266	-62.2784	-93.4847	2.40983	-0.754934	39380	-66024.7	0	0	29384.8	841002	0	0		-220.655	-144.057	1.65954e+06	0															-220.655	-144.057	1.65954e+06	0
6.5925	235392		111712	235392	0	0	21951	21092.6	-82.0647	-125.101	85.2886	-71.9356	0.160661	-1.33129	31607	-25834.5	0	0	32725.8	936621	0	0		-82.0647	197.283	110640	0															-82.0647	197.283	110640	0
6.5894	258908		112985	258908	0	0	-19366.6	23487.9	-43.0033	-275.844	80.7051	76.1491	-1.98797	-1.54218	74722.7	-16826.3	0	0	37141.9	1.06301e+06	0	0		-43.0033	186.681	-1.36902e+06	0															-43.0033	186.681	-1.36902e+06	0
6.5864	283422		114423	283422	0	0	-24889.3	-17529	-99.5346	96.3242	-66.1629	88.4953	1.2376	0.199465	-27306.5	-26658.4	0	0	42168	1.20686e+06	0	0		-99.5346	-153.043	852274	0															-99.5346	-153.043	852274	0
6.5834	307516		115735	307516	0	0	15590.4	-26147.3	-246.335	-419.747	-95.2251	-55.4356	3.84865	2.16744	116675	-66840.5	0	0	47176.1	1.35019e+06	0	0		-246.335	-220.267	2.65038e+06	0															-246.335	-220.267	2.65038e+06	0
6.5803	329830		116680	329830	0	0	27254.7	13562	151.654	-28.9816	44.0804	-100.825	0.793398	1.15726	5928.99	42300.8	0	0	51462.2	1.47286e+06	0	0		151.654	101.963	546376	0															151.654	101.963	546376	0
6.5773	349226		117091	349226	0	0	-11455.4	28204.9	-242.19	-108.11	105.236	32.2169	-2.39173	-0.295101	35721.6	-64078.1	0	0	54380.2	1.55638e+06	0	0		-242.19	243.424	-1.64707e+06	0															-242.19	243.424	-1.64707e+06	0
6.5742	364927		116893	364927	0	0	-28992.7	-9282.8	-157.337	-161.773	-19.9703	108.415	-1.18465	1.66946	49843.3	-37405.4	0	0	55490.4	1.58815e+06	0	0		-157.337	-46.1938	-815810	0															-157.337	-46.1938	-815810	0
6.5712	376587		116102	376587	0	0	7056.7	-29613.3	12.0129	-352.151	-110.328	-7.46939	0.106722	3.18463	95060.5	19312.6	0	0	54676.3	1.56485e+06	0	0		12.0129	-255.202	73494.1	0															12.0129	-255.202	73494.1	0
6.5681	384285		114812	384285	0	0	30063.3	4789.92	-24.6808	170.633	-5.15436	-110.957	-1.52421	-0.293241	-44418.2	-16116.6	0	0	52193.9	1.4938e+06	0	0		-24.6808	-11.9227	-1.04965e+06	0															-24.6808	-11.9227	-1.04965e+06	0
6.5651	388447		113184	388447	0	0	-2495.55	30340	-338.25	-351.903	110.297	-17.7683	-2.48818	-3.59135	115171	-66529	0	0	48628.7	1.39177e+06	0	0		-338.25	255.129	-1.71349e+06	0															-338.25	255.129	-1.71349e+06	0
6.562	389732		111426	389732	0	0	-30441.9	-186.792	98.0552	-134.889	30.2398	108.355	-0.920618	-1.16187	27808.3	35541.4	0	0	44768.2	1.28128e+06	0	0		98.0552	69.9484	-633986	0															98.0552	69.9484	-633986	0
6.559	388887		109764	388887	0	0	-2123.04	-30368.4	-127.03	-145.198	-105.155	42.4382	0.559616	1.60664	47603	-20405.6	0	0	41419.6	1.18544e+06	0	0		-127.03	-243.237	385381	0															-127.03	-243.237	385381	0
6.5559	386623		108414	386623	0	0	30119.8	-4420.64	-133.903	-42.6087	-54.2354	-100.732	0.882794	-0.853994	22814.4	-29624.6	0	0	39220.6	1.1225e+06	0	0		-133.903	-125.453	607939	0															-133.903	-125.453	607939	0
6.5529	383512		107555	383512	0	0	6692.76	29697.7	-106.484	-340.325	95.1331	-65.5079	0.911723	-2.94955	93696.6	7335.42	0	0	38497.3	1.1018e+06	0	0		-106.484	220.054	627861	0															-106.484	220.054	627861	0
6.5499	379934		107298	379934	0	0	-29104.4	8926.32	-25.6857	55.5204	76.1377	88.42	0.216926	0.47729	-10573.9	-11954.9	0	0	39204.6	1.12205e+06	0	0		-25.6857	176.116	149387	0															-25.6857	176.116	149387	0
6.5468	376073		107674	376073	0	0	-11108.4	-28343.4	-226.766	-346.307	-80.6651	86.0138	-0.826675	3.41166	105881	-14467.4	0	0	40964.6	1.17242e+06	0	0		-226.766	-186.588	-569292	0															-226.766	-186.588	-569292	0
6.5438	371959		108633	371959	0	0	27419	-13226.5	92.125	-25.3683	-95.0332	-71.9521	-0.487713	0.636202	-4957.9	23894.8	0	0	43188.1	1.23606e+06	0	0		92.125	-219.823	-335865	0															92.125	-219.823	-335865	0
6.5407	367535		110051	367535	0	0	15268.4	26336.7	-237.48	-149.835	62.3748	-103.102	0.0437702	-2.32983	62028.3	-34420	0	0	45241.2	1.29481e+06	0	0		-237.48	144.28	30142.5	0															-237.48	144.28	30142.5	0
6.5377	362744		111758	362744	0	0	-25102.5	17222.3	-127.264	-157.566	110.137	52.0362	-1.49722	-0.723246	50040	-7630.26	0	0	46606.7	1.3339e+06	0	0		-127.264	254.76	-1.03107e+06	0															-127.264	254.76	-1.03107e+06	0
6.5346	357618		113566	357618	0	0	-19076.9	-23723.7	16.1586	-329.209	-41.0476	116.065	-2.56486	0.767871	67146.4	46199.5	0	0	46997.9	1.34509e+06	0	0		16.1586	-94.948	-1.7663e+06	0															16.1586	-94.948	-1.7663e+06	0
6.5316	352340		115300	352340	0	0	22208.2	-20821.6	-42.6008	187.192	-120.825	-29.5268	-0.0245579	-1.54327	-32678.8	-33762	0	0	46395.2	1.32784e+06	0	0		-42.6008	-279.484	-16911.9	0															-42.6008	-279.484	-16911.9	0
6.5285	347275		116823	347275	0	0	22446.3	20564.7	-366.339	-373.906	17.5978	-124.371	2.53877	-3.30476	124948	-21970.5	0	0	45005.8	1.28808e+06	0	0		-366.339	40.7058	1.74833e+06	0															-366.339	40.7058	1.74833e+06	0
6.5255	342977		118043	342977	0	0	-18802.7	23941.6	137.45	-169.663	126.666	5.38841	1.0263	-1.38312	13816.8	50577.7	0	0	43167.4	1.23546e+06	0	0		137.45	292.993	706767	0															137.45	292.993	706767	0
6.5225	340134		118923	340134	0	0	-25299	-16932.3	-93.1277	-84.3105	6.97029	127.689	-0.698014	0.69123	29363.2	-5668.42	0	0	41233.8	1.18012e+06	0	0		-93.1277	16.1231	-480690	0															-93.1277	16.1231	-480690	0
6.5194	339512		119473	339512	0	0	14964.4	-26510.6	-210.466	-18.8103	-127.432	19.3458	1.59248	0.389369	34152.9	-36390.9	0	0	39481.8	1.12998e+06	0	0		-210.466	-294.766	1.09667e+06	0															-210.466	-294.766	1.09667e+06	0
6.5164	341858		119742	341858	0	0	27569.4	12910.2	-111.452	-428.112	-31.6055	-125.902	3.40783	-0.0297488	94335.7	43175.6	0	0	38066.7	1.08948e+06	0	0		-111.452	-73.1074	2.34681e+06	0															-111.452	-73.1074	2.34681e+06	0
6.5133	347817		119806	347817	0	0	-10781.6	28469.3	70.7639	74.6522	123.118	-43.6182	0.319808	0.719649	-23936	1345.74	0	0	37033.9	1.05992e+06	0	0		70.7639	284.787	220237	0															70.7639	284.787	220237	0
6.5103	357841		119760	357841	0	0	-29205.2	-8590.89	-270.403	-251.353	55.2552	119.113	-2.60312	1.06258	85153	-8669.63	0	0	36374.3	1.04104e+06	0	0		-270.403	127.812	-1.79265e+06	0															-270.403	127.812	-1.79265e+06	0
6.5072	372131		119715	372131	0	0	6350.66	-29772.7	13.6623	-89.718	-113.935	66.3924	-0.432063	0.535676	13204.6	16265.6	0	0	36094	1.03302e+06	0	0		13.6623	-263.546	-297541	0															13.6623	-263.546	-297541	0
6.5042	390593		119789	390593	0	0	30168.7	4073.83	-159.436	-205.43	-76.911	-107.642	1.96406	-0.0778324	59570.2	5653.16	0	0	36264.9	1.03791e+06	0	0		-159.436	-177.905	1.35256e+06	0															-159.436	-177.905	1.35256e+06	0
6.5011	412817		120103	412817	0	0	-1773.53	30390.8	-91.3274	-75.2023	100.307	-86.6992	-0.15023	-0.879573	26997.3	-3005.66	0	0	37033.4	1.05991e+06	0	0		-91.3274	232.022	-103456	0															-91.3274	232.022	-103456	0
6.4981	438089		120766	438089	0	0	-30437.7	537.001	-60.9333	-311.021	95.6531	92.011	-1.95542	-1.37058	60254.6	40667.4	0	0	38578.3	1.10412e+06	0	0		-60.9333	221.257	-1.34661e+06	0															-60.9333	221.257	-1.34661e+06	0
6.495	465409		121874	465409	0	0	-2844.43	-30309.3	-43.4173	122.12	-82.8483	103.678	0.92308	-0.318854	-12289.9	-27071	0	0	41032.2	1.17435e+06	0	0		-43.4173	-191.638	635682	0															-43.4173	-191.638	635682	0
6.492	493545		123492	493545	0	0	30006.2	-5135.47	-315.561	-365.817	-110.691	-72.9212	3.5063	0.994964	110320	11848.6	0	0	44393	1.27054e+06	0	0		-315.561	-256.041	2.41462e+06	0															-315.561	-256.041	2.41462e+06	0
6.489	521108		122569	521108	0	0	7396.92	29530.2	134.356	-131.338	62.3406	-116.618	1.35492	0.427802	-2610.82	43175.5	0	0	48461.6	1.38698e+06	0	0		134.356	144.201	933070	0															134.356	144.201	933070	0
6.4859	546632		122169	546632	0	0	-28883.9	9615.74	-124.271	-76.4878	121.398	51.2243	-1.09463	-0.168175	33234.4	-5668.13	0	0	52831.7	1.51206e+06	0	0		-124.271	280.808	-753821	0															-124.271	280.808	-753821	0
6.4829	568692		122237	568692	0	0	-11779.1	-28071.3	-226.006	-50.8219	-39.696	124.984	0.152332	1.7599	47608.3	-25006.3	0	0	56942.7	1.62972e+06	0	0		-226.006	-91.8216	104904	0															-226.006	-91.8216	104904	0
6.4798	586014		122680	586014	0	0	27096.8	-13874.7	-69.7905	-449.6	-127.341	-27.8834	1.26071	3.25462	79318.1	70698	0	0	60187.9	1.72259e+06	0	0		-69.7905	-294.555	868194	0															-69.7905	-294.555	868194	0
6.4768	597601		123380	597601	0	0	15890.2	25966.2	97.8393	132.376	15.9175	-128.448	-0.922032	0.875963	-37396.8	-10022.5	0	0	62048.2	1.77584e+06	0	0		97.8393	36.819	-634960	0															97.8393	36.819	-634960	0
6.4737	602833		124189	602833	0	0	-24686	17814.2	-346.423	-227.369	128.298	3.93021	-2.75185	-1.68789	98000.6	-7354.59	0	0	62215.3	1.78062e+06	0	0		-346.423	296.769	-1.89507e+06	0															-346.423	296.769	-1.89507e+06	0
6.4707	601524		124940	601524	0	0	-19635.5	-23263.5	7.1869	-182.178	7.94623	126.899	-1.42648	-0.14596	24614.2	36051	0	0	60668.5	1.73635e+06	0	0		7.1869	18.3806	-982352	0															7.1869	18.3806	-982352	0
6.4676	593963		125449	593963	0	0	21706.9	-21343.7	-56.0705	-187.63	-124.27	19.5814	0.208122	1.54265	37443.5	29044	0	0	57683.7	1.65092e+06	0	0		-56.0705	-287.452	143324	0															-56.0705	-287.452	143324	0
6.4646	580863		125514	580863	0	0	22928.9	20025.3	-131.194	30.3011	-30.8479	-120.448	0.0257019	-1.08263	22269.3	-24308.8	0	0	53771.2	1.53895e+06	0	0		-131.194	-71.3549	17699.7	0															-131.194	-71.3549	17699.7	0
6.4616	563271		124920	563271	0	0	-18228.2	24381.9	-158.523	-371.981	115.48	-41.6229	-0.187371	-3.2887	83600.1	55378.6	0	0	49560.7	1.41844e+06	0	0		-158.523	267.12	-129034	0															-158.523	267.12	-129034	0
6.4585	542427		123450	542427	0	0	-25694.4	-16326.1	38.6134	40.6506	51.7895	109.428	0.439943	-0.144652	-13665.7	-3465.81	0	0	45664.9	1.30694e+06	0	0		38.6134	119.795	302968	0															38.6134	119.795	302968	0
6.4555	519606		120913	519606	0	0	14329.9	-26858.9	-254.594	-271.653	-102.363	61.2381	0.66245	3.05012	91415.7	25915.3	0	0	42558.3	1.21803e+06	0	0		-254.594	-236.779	456198	0															-254.594	-236.779	456198	0
6.4524	495958		117158	495958	0	0	27868.5	12251.1	43.4362	-91.2615	-69.8676	-94.3709	0.404548	0.759779	1966.03	26130.1	0	0	40499.3	1.1591e+06	0	0		43.4362	-161.612	278593	0															43.4362	-161.612	278593	0
6.4494	472393		112107	472393	0	0	-10101.7	28717.6	-146.955	-155.711	85.5453	-77.5867	-0.0367504	-1.85355	53600.9	17668.7	0	0	39512.5	1.13086e+06	0	0		-146.955	197.877	-25308.3	0															-146.955	197.877	-25308.3	0
6.4463	449508		105783	449508	0	0	-29401.1	-7894.13	-158.486	-63.2888	84.3148	75.9897	-1.4105	0.5206	45579.9	-4171.61	0	0	39426.7	1.1284e+06	0	0		-158.486	195.03	-971342	0															-158.486	195.03	-971342	0
6.4433	427598		98314	427598	0	0	5641.04	-29915.3	-58.4861	-395.194	-65.8155	89.9829	-2.55149	2.51618	60879.3	90522.3	0	0	39951.6	1.14343e+06	0	0		-58.4861	-152.239	-1.75709e+06	0															-58.4861	-152.239	-1.75709e+06	0
6.4402	406702		89954	406702	0	0	30257	3355.44	58.7619	150.33	-94.5346	-55.1406	-1.15588	-0.916002	-31899.9	-31594	0	0	40767.1	1.16677e+06	0	0		58.7619	-218.67	-796001	0															58.7619	-218.67	-796001	0
6.4372	386700		81054	386700	0	0	-1050.5	30424.3	-375.487	-258.174	44.0881	-97.9266	0.75672	-4.17506	126229	27408.6	0	0	41599.2	1.19058e+06	0	0		-375.487	101.981	521118	0															-375.487	101.981	521118	0
6.4341	367412		72037	367412	0	0	-30416.4	1260.49	43.7595	-223.058	100.129	32.7848	-0.26407	-2.14125	10731.1	64796.2	0	0	42265.6	1.20965e+06	0	0		43.7595	231.61	-181852	0															43.7595	231.61	-181852	0
6.4311	348679		63361	348679	0	0	-3564.22	-30233.1	-6.58167	-137.503	-21.3598	101.126	-1.28849	0.337238	14788.2	37753	0	0	42685.5	1.22167e+06	0	0		-6.58167	-49.4077	-887320	0															-6.58167	-49.4077	-887320	0
6.4281	330402		55472	330402	0	0	29875.6	-5847.4	-194.772	81.2411	-100.915	-9.94266	1.83295	-0.985635	48997.2	-40164.5	0	0	42858.9	1.22663e+06	0	0		-194.772	-233.429	1.26227e+06	0															-194.772	-233.429	1.26227e+06	0
6.425	312552		48747	312552	0	0	8096.89	29346	-201.441	-450.561	-1.33763	-99.5094	4.55421	-1.96313	94484.7	117752	0	0	42829.9	1.2258e+06	0	0		-201.441	-3.0941	3.13627e+06	0															-201.441	-3.0941	3.13627e+06	0
6.422	295149		43469	295149	0	0	-28647.2	10299.7	134.516	14.4601	96.9342	-12.3546	1.34681	0.320831	-41886.8	4680.89	0	0	42649.8	1.22065e+06	0	0		134.516	224.221	927486	0															134.516	224.221	927486	0
6.4189	278219		39791	278219	0	0	-12443.2	-27783.3	-250.843	-165.601	22.9856	93.2292	-2.29985	2.12358	87617.4	37473.4	0	0	42351.3	1.21211e+06	0	0		-250.843	53.1686	-1.5838e+06	0															-250.843	53.1686	-1.5838e+06	0
6.4159	261793		37724	261793	0	0	26759.3	-14515	-58.173	-112.008	-88.4466	33.1134	0.161025	1.32668	23565.6	33163.8	0	0	41940.1	1.20034e+06	0	0		-58.173	-204.588	110890	0															-58.173	-204.588	110890	0
6.4128	245898		37156	245898	0	0	16503.1	25581.1	-103.754	-243.953	-42.6273	-82.6512	2.84284	0.210865	41521.4	76203	0	0	41400.5	1.18489e+06	0	0		-103.754	-98.6021	1.95773e+06	0															-103.754	-98.6021	1.95773e+06	0
6.4098	230594		37864	230594	0	0	-24255.5	18396.1	-85.1569	-4.08982	75.9188	-51.4247	-0.743884	-0.557751	28303.7	-156.016	0	0	40710.9	1.16516e+06	0	0		-85.1569	175.609	-512278	0															-85.1569	175.609	-512278	0
6.4067	216018		39550	216018	0	0	-20183.1	-22790.1	-124.26	-340.205	59.4121	68.3362	-3.73564	-1.42944	42819.6	113986	0	0	39859.3	1.14078e+06	0	0		-124.26	137.427	-2.57256e+06	0															-124.26	137.427	-2.57256e+06	0
6.4037	202416		41889	202416	0	0	21193.4	-21853.7	26.28	87.3747	-59.999	66.5063	0.527759	-0.871271	-7855.54	-29998.7	0	0	38856	1.11207e+06	0	0		26.28	-138.785	363443	0															26.28	-138.785	363443	0
6.4007	190153		44552	190153	0	0	23398.5	19474.5	-322.414	-273.704	-72.6354	-51.0115	4.74491	0.435867	102535	102603	0	0	37740.2	1.08013e+06	0	0		-322.414	-168.015	3.26759e+06	0															-322.414	-168.015	3.26759e+06	0
6.3976	179668		47246	179668	0	0	-17643.4	24808.4	55.7513	-183.728	41.4844	-77.7395	2.13742	-0.423445	-27206.3	60496.9	0	0	36582.6	1.04701e+06	0	0		55.7513	95.9586	1.47194e+06	0															55.7513	95.9586	1.47194e+06	0
6.3946	171402		49720	171402	0	0	-26075.3	-15710.6	-32.2678	-120.694	81.7711	31.5343	-0.839037	-1.15243	3772.71	43231.9	0	0	35485.9	1.01562e+06	0	0		-32.2678	189.147	-577806	0															-32.2678	189.147	-577806	0
6.3915	165690		51780	165690	0	0	13687.3	-27192	-217.928	64.5309	-21.2813	84.6963	1.32479	2.24018	79047.6	-5361.72	0	0	34582.3	989754	0	0		-217.928	-49.2263	912321	0															-217.928	-49.2263	912321	0
6.3885	162661		53269	162661	0	0	28151.9	11585.1	-185.669	-483.776	-86.4943	-10.8486	2.80401	5.24146	18215.6	180042	0	0	34026.4	973845	0	0		-185.669	-200.072	1.93099e+06	0															-185.669	-200.072	1.93099e+06	0
6.3854	162179		54068	162179	0	0	-9416.13	28949.6	182.276	37.8405	0.359873	-87.1581	-0.425516	2.09309	-56587.4	-32027.3	0	0	33979.3	972498	0	0		182.276	0.83243	-293033	0															182.276	0.83243	-293033	0
6.3824	163820		54078	163820	0	0	-29580.5	-7192.9	-288.585	-108.701	86.6945	-10.0613	-3.14093	-1.61836	81269.7	70464.4	0	0	34578.6	989648	0	0		-288.585	200.535	-2.16301e+06	0															-288.585	200.535	-2.16301e+06	0
6.3793	166928		53221	166928	0	0	4928.22	-30040.9	-110.548	-168.053	20.2937	85.1235	-2.16102	0.783491	12886.8	68780.1	0	0	35896.6	1.02737e+06	0	0		-110.548	46.9417	-1.48819e+06	0															-110.548	46.9417	-1.48819e+06	0
6.3763	170718		51444	170718	0	0	30328.2	2635.15	-29.2804	-282.599	-82.4783	30.2192	-0.79381	3.1355	-32337.4	93002.4	0	0	37894.4	1.08455e+06	0	0		-29.2804	-190.782	-546660	0															-29.2804	-190.782	-546660	0
6.3732	174409		48734	174409	0	0	-326.881	30440.7	-63.1901	84.2279	-39.7251	-78.8045	-0.529941	-1.069	32714.4	-15782.4	0	0	40385.1	1.15583e+06	0	0		-63.1901	-91.8889	-364946	0															-63.1901	-91.8889	-364946	0
6.3702	177361		45137	177361	0	0	-30377.8	1983.27	-218.071	-340.383	74.1599	-48.7045	0.0515832	-4.55598	7468.74	138503	0	0	43023.1	1.23133e+06	0	0		-218.071	171.541	35522.9	0															-218.071	171.541	35522.9	0
6.3672	179181		40779	179181	0	0	-4281.99	-30139.8	54.9102	-2.52504	57.0584	68.6131	0.371679	-0.491201	-16396.2	-9099.04	0	0	45335.9	1.29753e+06	0	0		54.9102	131.983	255958	0															54.9102	131.983	255958	0
6.3641	179782		35869	179782	0	0	29728.2	-6556.03	-244.601	-220.372	-62.2429	64.6961	0.120037	3.66528	27598.2	108175	0	0	46800.7	1.33945e+06	0	0		-244.601	-143.975	82663.7	0															-244.601	-143.975	82663.7	0
6.3611	179400		30688	179400	0	0	8792.29	29145.2	-9.8188	-123.802	-71.5371	-55.1372	0.922873	1.01929	-21593.2	35859.2	0	0	46958.8	1.34397e+06	0	0		-9.8188	-165.474	635539	0															-9.8188	-165.474	635539	0
6.358	178540		25575	178540	0	0	-28394.2	10977.9	-72.1082	-189.779	47.3917	-77.511	1.36815	-1.76681	-19451.7	65186.6	0	0	45543.7	1.30347e+06	0	0		-72.1082	109.623	942182	0															-72.1082	109.623	942182	0
6.355	177897		20876	177897	0	0	-13100.2	-27479.6	-148.567	42.2099	82.5591	39.1085	-1.27192	1.11378	47268.7	20361.1	0	0	42587.9	1.21888e+06	0	0		-148.567	190.969	-875911	0															-148.567	190.969	-875911	0
6.3519	178249		16911	178249	0	0	26406.7	-15147	-174.214	-420.487	-30.3952	86.6346	-3.69343	3.30672	-47444.2	143264	0	0	38474.6	1.10115e+06	0	0		-174.214	-70.3078	-2.54349e+06	0															-174.214	-70.3078	-2.54349e+06	0
6.3489	180343		13917	180343	0	0	17106.6	25181.5	132.638	46.654	-89.7031	-21.3631	-1.51648	-0.158938	-21939.5	-40906.2	0	0	33909	970484	0	0		132.638	-207.494	-1.04433e+06	0															132.638	-207.494	-1.04433e+06	0
6.3458	184776		12029	184776	0	0	-23811.3	18967.5	-302.319	-146.988	12.1258	-91.7429	1.1466	-3.44684	38076.1	103822	0	0	29801.6	852929	0	0		-302.319	28.0484	789606	0															-302.319	28.0484	789606	0
6.3428	191903		11255	191903	0	0	-20719.2	-22303.8	-72.5166	-192.373	92.745	2.79797	-0.843699	-2.04876	-28214.5	61266.4	0	0	27083.7	775143	0	0		-72.5166	214.531	-581016	0															-72.5166	214.531	-581016	0
6.3398	201754		11483	201754	0	0	20667.8	-22351.4	7.97107	-237.11	6.5063	92.7135	-2.53892	-0.264147	-58377.9	51289.1	0	0	26493.6	758253	0	0		7.97107	15.0499	-1.74843e+06	0															7.97107	15.0499	-1.74843e+06	0
6.3367	213988		12507	213988	0	0	23854.9	18912.7	-118.795	132.032	-91.6646	15.6749	1.49847	-1.18414	58140.9	92.594	0	0	28386.3	812424	0	0		-118.795	-212.031	1.03192e+06	0															-118.795	-212.031	1.03192e+06	0
6.3337	227886		14048	227886	0	0	-17048.6	25220.8	-269.761	-412.188	-24.5989	-89.6269	5.04498	-1.62518	-45021.3	154946	0	0	32619.6	933582	0	0		-269.761	-56.9002	3.47424e+06	0															-269.761	-56.9002	3.47424e+06	0
6.3306	242393		15798	242393	0	0	-26441.4	-15086.2	150.367	-49.4705	86.6405	-33.1742	1.70429	0.0815785	-43833.3	-27868.4	0	0	38550.4	1.10332e+06	0	0		150.367	200.41	1.17367e+06	0															150.367	200.41	1.17367e+06	0
6.3276	256219		17449	256219	0	0	13036.9	-27509.7	-210.832	-103.728	41.3024	82.7565	-2.02139	1.53877	15978.3	75668.7	0	0	45150.5	1.29222e+06	0	0		-210.832	95.5376	-1.39204e+06	0															-210.832	95.5376	-1.39204e+06	0
6.3245	267979		18716	267979	0	0	28419.4	10912.5	-136.074	-110.123	-78.0361	48.8924	0.61727	1.79792	-2077.37	57831.7	0	0	51219	1.4659e+06	0	0		-136.074	-180.507	425085	0															-136.074	-180.507	425085	0
6.3215	276382		19361	276382	0	0	-8725.2	29165.3	-61.9317	-316.892	-55.8608	-72.5497	3.15486	1.57549	-73476.4	78266	0	0	55640.7	1.59245e+06	0	0		-61.9317	-129.213	2.1726e+06	0															-61.9317	-129.213	2.1726e+06	0
6.3184	280423		19201	280423	0	0	-29743.2	-6487.61	-24.9193	75.1727	66.3758	-62.1334	-0.765127	0.416308	25458.1	-7418.46	0	0	57629	1.64936e+06	0	0		-24.9193	153.535	-526907	0															-24.9193	153.535	-526907	0
6.3154	279545		18116	279545	0	0	4212.62	-30149.6	-224.22	-308.545	67.6458	59.5999	-4.12849	-0.923747	-45242.4	120581	0	0	56891.8	1.62826e+06	0	0		-224.22	156.473	-2.84309e+06	0															-224.22	156.473	-2.84309e+06	0
6.3123	273743		16062	273743	0	0	30382.3	1913.36	42.3307	-12.0834	-52.3134	72.3439	-0.387515	-0.304911	-11190.2	-10005.4	0	0	53680.8	1.53636e+06	0	0		42.3307	-121.007	-266864	0															42.3307	-121.007	-266864	0
6.3093	263582		13072	263582	0	0	396.923	30439.9	-243.678	-215.52	-76.1846	-44.6121	3.61536	0.711843	-20233.4	110334	0	0	48713.9	1.39421e+06	0	0		-243.678	-176.224	2.48973e+06	0															-243.678	-176.224	2.48973e+06	0
6.3063	250110		9254	250110	0	0	-30322.1	2704.92	-16.6065	-141.825	36.5951	-79.136	1.3965	-0.855636	-40030.3	29722.1	0	0	42993.3	1.23048e+06	0	0		-16.6065	84.6489	961703	0															-16.6065	84.6489	961703	0
6.3032	234698		4792	234698	0	0	-4997.33	-30029.5	-29.117	-186.985	81.1775	28.3636	-1.03691	-1.94111	-53108.8	40838.3	0	0	37569	1.07524e+06	0	0		-29.117	187.773	-714071	0															-29.117	187.773	-714071	0
6.3002	218815		-69	218815	0	0	29563.9	-7260.95	-166.179	109.186	-20.0191	82.3001	1.71629	1.60171	62370	34890.9	0	0	33308.3	953292	0	0		-166.179	-46.3065	1.18193e+06	0															-166.179	-46.3065	1.18193e+06	0
6.2971	203811		-5051	203811	0	0	9482.71	28927.9	-257.201	-464.335	-82.5061	-11.6626	3.83623	5.08563	-110739	159199	0	0	30727.9	879442	0	0		-257.201	-190.847	2.64183e+06	0															-257.201	-190.847	2.64183e+06	0
6.2941	190735		-9862	190735	0	0	-28125.2	11649.8	216.89	-40.3367	3.39311	-81.8089	0.601985	2.62621	-47525.8	-66849.6	0	0	29925.5	856477	0	0		216.89	7.84867	414559	0															216.89	7.84867	414559	0
6.291	180243		-14223	180243	0	0	-13749.8	-27160.4	-224.407	-22.7455	80.2325	-4.69354	-2.77089	-0.44559	25996.9	81385.3	0	0	30618.2	876302	0	0		-224.407	185.587	-1.90818e+06	0															-224.407	185.587	-1.90818e+06	0
6.288	172578		-17904	172578	0	0	26039.1	-15770.6	-222.303	-135.691	12.5058	77.8109	-2.14755	2.51181	-16307.6	99273.4	0	0	32268.6	923535	0	0		-222.303	28.9275	-1.47892e+06	0															-222.303	28.9275	-1.47892e+06	0
6.2849	167654		-20735	167654	0	0	17700.4	24767.7	-19.034	-401.136	-74.5877	19.9577	-1.10474	5.08245	-145435	62599.7	0	0	34256	980416	0	0		-19.034	-172.53	-760781	0															-19.034	-172.53	-760781	0
6.2819	165170		-22624	165170	0	0	-23353.6	19528.3	53.4119	136.369	-26.9692	-70.615	-1.93745	0.0164337	44925.4	-38218.8	0	0	36044.7	1.03161e+06	0	0		53.4119	-62.3831	-1.33423e+06	0															53.4119	-62.3831	-1.33423e+06	0
6.2789	164735		-23550	164735	0	0	-21243.6	-21804.9	-299.896	-244.955	65.9527	-33.4679	-2.1172	-4.78848	-59435.5	147890	0	0	37304.9	1.06768e+06	0	0		-299.896	152.557	-1.45802e+06	0															-299.896	152.557	-1.45802e+06	0
6.2758	165957		-23559	165957	0	0	20130.6	-22836.5	4.73513	-95.2033	39.3891	60.6676	-1.06827	-0.771634	-39126.3	8862.05	0	0	37962.8	1.0865e+06	0	0		4.73513	91.1117	-735666	0															4.73513	91.1117	-735666	0
6.2728	168463		-22749	168463	0	0	24297.8	18340.2	-161.644	-225.246	-54.8322	44.6765	-0.239864	3.91248	-77583.8	90665.3	0	0	38173.8	1.09254e+06	0	0		-161.644	-126.834	-165183	0															-161.644	-126.834	-165183	0
6.2697	171868		-21258	171868	0	0	-16444.2	25619	-27.1785	-69.6055	-49.2832	-48.5236	0.986114	0.441442	-27525.1	18004.1	0	0	38239	1.09441e+06	0	0		-27.1785	-113.998	679090	0															-27.1785	-113.998	679090	0
6.2667	175710		-19241	175710	0	0	-26792.6	-14453.3	-84.5841	-211.769	41.8226	-53.1712	1.68749	-2.91811	-87388.7	53794	0	0	38493.1	1.10168e+06	0	0		-84.5841	96.7407	1.1621e+06	0															-84.5841	96.7407	1.1621e+06	0
6.2636	179374		-16859	179374	0	0	12379.2	-27811.9	-130.653	73.2693	56.3124	34.8123	-1.09667	1.97908	41466.1	55000	0	0	39196.1	1.1218e+06	0	0		-130.653	130.257	-755226	0															-130.653	130.257	-755226	0
6.2606	182066		-14276	182066	0	0	28670.8	10233.8	-238.806	-427.123	-27.5774	58.6881	-4.39531	6.13441	-188795	130898	0	0	40457.6	1.15791e+06	0	0		-238.806	-63.7898	-3.02684e+06	0															-238.806	-63.7898	-3.02684e+06	0
6.2575	182859		-11648	182859	0	0	-8029.35	29364.5	190.089	-33.9032	-60.2894	-20.2024	-2.66524	1.45544	-21338.1	-89949.8	0	0	42205.2	1.20792e+06	0	0		190.089	-139.457	-1.83543e+06	0															190.089	-139.457	-1.83543e+06	0
6.2545	180799		-9124	180799	0	0	-29889	-5778.65	-226.452	-35.9316	12.7714	-61.1164	-0.178559	-3.66794	-15858.7	110663	0	0	44198	1.26496e+06	0	0		-226.452	29.5417	-122965	0															-226.452	29.5417	-122965	0
6.2514	175077		-6847	175077	0	0	3494.64	-30241.2	-216.682	-141.707	61.1787	5.36608	-3.71637	-1.99031	-73176.7	105432	0	0	46075.8	1.3187e+06	0	0		-216.682	141.514	-2.55929e+06	0															-216.682	141.514	-2.55929e+06	0
6.2484	165201		-4946	165201	0	0	30419.2	1190.5	-1.9627	-398.345	1.93434	60.494	-6.57917	-0.177929	-199921	-13245	0	0	47428.5	1.35742e+06	0	0		-1.9627	4.47436	-4.53077e+06	0															-1.9627	4.47436	-4.53077e+06	0
6.2454	151130		-3535	151130	0	0	1120.5	30421.9	50.925	167.767	-59.0885	9.05463	-0.41697	-2.90314	87851.7	-15938	0	0	47870.5	1.37007e+06	0	0		50.925	-136.679	-287148	0															50.925	-136.679	-287148	0
6.2423	133344		-2705	133344	0	0	-30249.2	3425.05	-344.122	-255.714	-15.9241	-56.9955	5.72644	-4.43778	-158020	153853	0	0	47110.1	1.3483e+06	0	0		-344.122	-36.8344	3.94353e+06	0															-344.122	-36.8344	3.94353e+06	0
6.2393	112800		-2510	112800	0	0	-5709.86	-29902.2	35.8366	-147.002	54.2554	-22.4774	1.52181	-2.07898	-70855.4	-33634.9	0	0	45007.2	1.28812e+06	0	0		35.8366	125.499	1.048e+06	0															35.8366	125.499	1.048e+06	0
6.2362	90815		-2968	90815	0	0	29382.9	-7961.76	-110.003	-170.246	28.6551	50.9142	-3.46288	0.21162	-100064	33788.6	0	0	41613.8	1.191e+06	0	0		-110.003	66.2827	-2.38472e+06	0															-110.003	66.2827	-2.38472e+06	0
6.2332	68879		-4056	68879	0	0	10167.8	28694.3	-100.521	-27.2235	-47.0233	34.4041	1.11648	1.3958	-28699.2	46228.6	0	0	37195.1	1.06453e+06	0	0		-100.521	-108.771	768865	0															-100.521	-108.771	768865	0
6.2301	48460		-5705	48460	0	0	-27840.3	12315.2	-109.324	-299.015	-39.6783	-42.6381	5.03695	2.12329	-166379	2917.93	0	0	32223.1	922233	0	0		-109.324	-91.7807	3.46871e+06	0															-109.324	-91.7807	3.46871e+06	0
6.2271	30824		-7818	30824	0	0	-14391.7	-26825.8	-32.1583	71.1486	37.8177	-44.4386	-1.28574	0.37052	28443.4	29158.6	0	0	27336.8	782388	0	0		-32.1583	87.4769	-885428	0															-32.1583	87.4769	-885428	0
6.224	16910		-10267	16910	0	0	25656.8	-16385.2	-259.666	-326.587	48.6531	32.6234	-6.78671	-2.16187	-209548	55734.6	0	0	23264.6	665838	0	0		-259.666	112.54	-4.67369e+06	0															-259.666	112.54	-4.67369e+06	0
6.221	7266		-12906	7266	0	0	18284.3	24339.9	100.73	-74.1977	-27.1181	52.2973	-1.90524	-0.938157	-12001.2	-63526.7	0	0	20710.2	592732	0	0		100.73	-62.7275	-1.31205e+06	0															100.73	-62.7275	-1.31205e+06	0
6.218	2044		-15576	2044	0	0	-22882.7	20078	-173.163	-108.952	-55.3542	-21.3657	3.38385	0.662172	-90726.9	52788.6	0	0	20218.2	578651	0	0		-173.163	-128.041	2.3303e+06	0															-173.163	-128.041	2.3303e+06	0
6.2149	1020		-18112	1020	0	0	-21756	-21293.7	-156.275	-83.8221	15.4297	-57.8136	0.680014	-2.88457	-76217.6	48276.7	0	0	22040.8	630814	0	0		-156.275	35.6907	468293	0															-156.275	35.6907	468293	0
6.2119	3653		-20341	3653	0	0	19582	-23308.6	-56.1198	-347.836	59.6722	9.37273	-1.81136	-5.5446	-164707	-66353.8	0	0	26040.5	745286	0	0		-56.1198	138.029	-1.2474e+06	0															-56.1198	138.029	-1.2474e+06	0
6.2088	9163		-22103	9163	0	0	24726.9	17757.4	9.05127	122.81	-3.25586	60.9334	2.00183	-0.255507	54036.1	29229.3	0	0	31659.5	906105	0	0		9.05127	-7.53121	1.37856e+06	0															9.05127	-7.53121	1.37856e+06	0
6.2058	16609		-23259	16609	0	0	-15830.4	26002.7	-309.582	-297.181	-61.6067	2.86219	4.79067	5.04641	-207059	44683.7	0	0	37978	1.08694e+06	0	0		-309.582	-142.504	3.29911e+06	0															-309.582	-142.504	3.29911e+06	0
6.2027	25011		-23715	25011	0	0	-27128.7	-13812.3	89.5923	-120.279	-8.92564	-61.7072	1.70354	1.6983	-22757.5	-69602.5	0	0	43862.7	1.25536e+06	0	0		89.5923	-20.6461	1.17315e+06	0															89.5923	-20.6461	1.17315e+06	0
6.1997	33484		-23438	33484	0	0	11714.5	-28098.3	-134.547	-99.1378	61.2549	-14.8821	-1.7028	-2.03215	-77047.4	24040.1	0	0	48184.7	1.37906e+06	0	0		-134.547	141.69	-1.17264e+06	0															-134.547	141.69	-1.17264e+06	0
6.1966	41372		-22490	41372	0	0	28906	9549.25	-185.361	-57.4968	20.6831	60.2746	-1.79753	2.45846	-75435.8	53899	0	0	50062.5	1.4328e+06	0	0		-185.361	47.8426	-1.23787e+06	0															-185.361	47.8426	-1.23787e+06	0
6.1936	48375		-21010	48375	0	0	-7328.95	29547.1	-65.1294	-394.832	-58.7949	26.2844	-1.57886	6.00959	-165995	-90694.7	0	0	49072.9	1.40448e+06	0	0		-65.1294	-136	-1.08729e+06	0															-65.1294	-136	-1.08729e+06	0
6.1905	54626		-19227	54626	0	0	-30017.9	-5066.42	72.9427	134.891	-31.646	-56.8476	-2.3568	-0.0288565	70599.9	12806.7	0	0	45374.5	1.29863e+06	0	0		72.9427	-73.201	-1.62301e+06	0															72.9427	-73.201	-1.62301e+06	0
6.1875	60672		-17427	60672	0	0	2774.69	-30315.8	-344.425	-221.355	54.4673	-36.7328	-2.46268	-5.72484	-180386	58773.5	0	0	39706.2	1.1364e+06	0	0		-344.425	125.989	-1.69593e+06	0															-344.425	125.989	-1.69593e+06	0
6.1845	67376		-15915	67376	0	0	30438.9	466.963	9.53075	-177.476	41.5143	51.6904	-1.99715	-1.78836	-59955.9	-55368.3	0	0	33250.3	951631	0	0		9.53075	96.0276	-1.37534e+06	0															9.53075	96.0276	-1.37534e+06	0
6.1814	75729		-14984	75729	0	0	1843.45	30386.6	-57.2924	-179.05	-48.5548	45.9647	-1.21874	2.53387	-79242.3	-32362.4	0	0	27385.2	783773	0	0		-57.2924	-112.313	-839290	0															-57.2924	-112.313	-839290	0
6.1784	86612		-14866	86612	0	0	-30159.2	4143.24	-105.991	35.8805	-50.0627	-45.0993	0.812292	-1.44847	-18496.7	47050.3	0	0	23384.9	669283	0	0		-105.991	-115.801	559388	0															-105.991	-115.801	559388	0
6.1753	100548		-15715	100548	0	0	-6419.15	-29758	-169.986	-316.916	41.3627	-53.7918	2.17538	-4.83282	-157779	-33712.3	0	0	22133.9	633479	0	0		-169.986	95.677	1.49808e+06	0															-169.986	95.677	1.49808e+06	0
6.1723	117533		-17594	117533	0	0	29185.3	-8658.07	-2.22597	22.4415	57.1393	37.3838	0.152658	0.292874	6991.08	7225.88	0	0	23930.7	684904	0	0		-2.22597	132.17	105128	0															-2.22597	132.17	105128	0
6.1692	136945		-20468	136945	0	0	10847.1	28444.4	-226.573	-296.5	-33.2005	60.097	-2.18426	4.9768	-165255	-8146.04	0	0	28428	813618	0	0		-226.573	-76.7968	-1.50419e+06	0															-226.573	-76.7968	-1.50419e+06	0
6.1662	157595		-24231	157595	0	0	-27539.6	12973.6	90.2729	-54.5979	-62.6599	-28.8498	-0.857685	1.26623	7192.71	-45998.8	0	0	34725.3	993847	0	0		90.2729	-144.94	-590647	0															90.2729	-144.94	-590647	0
6.1631	177884		-28705	177884	0	0	-15025.4	-26476.1	-186.588	-90.1952	24.367	-64.8266	0.27114	-2.98018	-82977.5	37599.5	0	0	41589.7	1.19031e+06	0	0		-186.588	56.3639	186722	0															-186.588	56.3639	186722	0
6.1601	196044		-33670	196044	0	0	25260	-16990.5	-201.644	-102.868	66.5985	19.7861	-3.20386	-0.592744	-91000.4	39462.5	0	0	47748.3	1.36657e+06	0	0		-201.644	154.05	-2.20635e+06	0															-201.644	154.05	-2.20635e+06	0
6.1571	210399		-38863	210399	0	0	18857.8	23898.3	-17.9749	-418.613	-15.1388	67.9797	-5.81085	1.55847	-146824	-109480	0	0	52177.3	1.49333e+06	0	0		-17.9749	-35.0179	-4.00166e+06	0															-17.9749	-35.0179	-4.00166e+06	0
6.154	219600		-44000	219600	0	0	-22398.9	20616.3	105.082	190.85	-68.9762	-10.4552	-1.89921	-2.47902	93648.5	16372.6	0	0	54313.8	1.55447e+06	0	0		105.082	-159.55	-1.3079e+06	0															105.082	-159.55	-1.3079e+06	0
6.151	222774		-48774	222774	0	0	-22256.1	-20770.4	-412.843	-188.152	5.76296	-69.5961	2.19721	-6.11393	-175890	90435	0	0	54141.8	1.54955e+06	0	0		-412.843	13.3304	1.51311e+06	0															-412.843	13.3304	1.51311e+06	0
6.1479	219570		-52870	219570	0	0	19022.3	-23767.6	-11.4751	-258.306	69.8485	1.0879	-0.22183	-3.69464	-92032.2	-65008	0	0	52134.4	1.4921e+06	0	0		-11.4751	161.568	-152764	0															-11.4751	161.568	-152764	0
6.1449	210126		-55980	210126	0	0	25142.1	17164.5	32.1569	-180.618	3.54628	69.7439	-2.55967	-0.591222	-54207.6	-58800	0	0	49075.3	1.40455e+06	0	0		32.1569	8.20297	-1.76273e+06	0															32.1569	8.20297	-1.76273e+06	0
6.1418	194955		-57826	194955	0	0	-15207.8	26371.7	-123.549	126.543	-69.2933	8.11778	1.96989	-1.59542	12116.4	76212.3	0	0	45815.2	1.31124e+06	0	0		-123.549	-160.284	1.35657e+06	0															-123.549	-160.284	1.35657e+06	0
6.1388	174824		-58187	174824	0	0	-27449.4	-13163.4	-252.503	-354.358	-12.6066	-68.5081	5.65909	-2.64437	-190148	-1906.45	0	0	43030.8	1.23155e+06	0	0		-252.503	-29.1606	3.89715e+06	0															-252.503	-29.1606	3.89715e+06	0
6.1357	150653		-56917	150653	0	0	11043.2	-28368.9	56.2958	-43.515	67.4001	-16.9943	0.938378	-0.40902	-1240.75	-31137.6	0	0	41053.5	1.17496e+06	0	0		56.2958	155.905	646217	0															56.2958	155.905	646217	0
6.1327	123456		-53981	123456	0	0	29124.8	8859.33	-182.597	-224.291	21.2637	65.9809	-3.88745	1.51461	-126640	9672.52	0	0	39812	1.13943e+06	0	0		-182.597	49.1856	-2.6771e+06	0															-182.597	49.1856	-2.6771e+06	0
6.1296	94348		-49454	94348	0	0	-6624.41	29713	18.3372	-34.4639	-64.2621	25.399	-0.430126	0.366299	-8034.5	-15206.9	0	0	38899	1.1133e+06	0	0		18.3372	-148.646	-296208	0															18.3372	-148.646	-296208	0
6.1266	64577		-43528	64577	0	0	-30129.9	-4351.32	-184.906	-153.24	-29.3852	-62.2551	3.1595	-1.4788	-101630	30808.2	0	0	37737.3	1.08005e+06	0	0		-184.906	-67.9716	2.1758e+06	0															-184.906	-67.9716	2.1758e+06	0
6.1236	35554		-36504	35554	0	0	2053.16	-30373.2	-149.108	-85.4143	59.971	-33.2078	-1.29929	-2.14372	-67779.1	35062	0	0	35795.7	1.02448e+06	0	0		-149.108	138.72	-894756	0															-149.108	138.72	-894756	0
6.1205	8848		-28769	8848	0	0	30441.4	-256.837	-42.5993	-379.52	36.8529	57.4206	-5.01844	-2.47899	-153405	-74174.9	0	0	32788.7	938422	0	0		-42.5993	85.2453	-3.45596e+06	0															-42.5993	85.2453	-3.45596e+06	0
6.1175	-13893		-20770	-13893	0	0	2565.35	30334.2	82.7721	167.381	-54.6148	40.3068	0.483132	-2.70819	83390.1	7707.98	0	0	28805.6	824423	0	0		82.7721	-126.331	332711	0															82.7721	-126.331	332711	0
6.1144	-31075		-12986	-31075	0	0	-30052.2	4859.09	-396.464	-199.175	-43.5556	-51.5644	6.04449	-2.58303	-169099	106996	0	0	24328.9	696300	0	0		-396.464	-100.749	4.16256e+06	0															-396.464	-100.749	4.16256e+06	0
6.1114	-41357		-5900	-41357	0	0	-7124.82	-29597	0.788937	-251.798	48.2802	-46.5855	2.61447	-2.69265	-98322	-58195.9	0	0	20140.9	576438	0	0		0.788937	111.678	1.80046e+06	0															0.788937	111.678	1.80046e+06	0
6.1083	-43848		43	-43848	0	0	28971.2	-9349.49	34.5541	-159.308	49.3822	44.7736	-1.22127	-2.11873	-55190.7	-49964	0	0	17139.9	490547	0	0		34.5541	114.227	-841031	0															34.5541	114.227	-841031	0
6.1053	-38283		4458	-38283	0	0	11520.3	28178.5	-155.278	132.728	-41.0562	51.9313	3.02748	0.596588	18066.5	92182.8	0	0	16117.8	461295	0	0		-155.278	-94.968	2.08488e+06	0															-155.278	-94.968	2.08488e+06	0
6.1022	-25106		7057	-25106	0	0	-27223.4	13624.7	-254.458	-399.518	-54.2179	-37.1408	6.62989	2.82709	-219006	13367.1	0	0	17556.1	502459	0	0		-254.458	-125.413	4.56569e+06	0															-254.458	-125.413	4.56569e+06	0
6.0992	-5471		7685	-5471	0	0	-15650.6	-26111.4	118.366	-33.0536	33.0409	-56.2267	1.35651	1.30802	12924.2	-55891.6	0	0	21492.1	615109	0	0		118.366	76.4276	934163	0															118.366	76.4276	934163	0
6.0962	18879		6350	18879	0	0	24848.9	-17586.3	-211.683	-150.821	57.9421	28.7716	-3.96759	-0.632822	-109719	54050.1	0	0	27489.6	786759	0	0		-211.683	134.027	-2.73229e+06	0															-211.683	134.027	-2.73229e+06	0
6.0931	45806		3235	45806	0	0	19420.6	23443.2	-53.6232	-85.488	-24.3494	59.3487	-0.915618	1.27918	-47770.1	3377.47	0	0	34718.3	993647	0	0		-53.6232	-56.323	-630543	0															-53.6232	-56.323	-630543	0
6.0901	73021		-1284	73021	0	0	-21902.5	21143	-112.351	-214.948	-60.4307	-19.7924	2.73117	2.66242	-116111	-568.255	0	0	42121.6	1.20553e+06	0	0		-112.351	-139.784	1.88083e+06	0															-112.351	-139.784	1.88083e+06	0
6.087	98332		-6674	98332	0	0	-22743.6	-20235.4	-100.495	3.88468	15.1211	-61.1729	-0.442541	-1.53341	-20964.3	43830.4	0	0	48629.9	1.3918e+06	0	0		-100.495	34.9769	-304757	0															-100.495	34.9769	-304757	0
6.084	119859		-12275	119859	0	0	18451.8	-24213.1	-140.51	-348.816	61.5606	10.3576	-3.14673	-5.13679	-182441	-18591	0	0	53369	1.52744e+06	0	0		-140.51	142.397	-2.16701e+06	0															-140.51	142.397	-2.16701e+06	0
6.0809	136182		-17375	136182	0	0	25543.1	16561.9	75.3543	69.735	-5.52675	61.58	1.01443	-1.31473	47686.1	-16781.2	0	0	55816	1.59747e+06	0	0		75.3543	-12.7841	698593	0															75.3543	-12.7841	698593	0
6.0779	146421		-21290	146421	0	0	-14576.5	26725.8	-306.534	-187.04	-61.2185	-0.655348	5.03934	3.00134	-153669	90931.7	0	0	55870.2	1.59902e+06	0	0		-306.534	-141.606	3.47036e+06	0															-306.534	-141.606	3.47036e+06	0
6.0748	150230		-23455	150230	0	0	-27754.6	-12507.1	-19.3976	-174.546	-4.22732	-60.4653	2.89499	-0.118407	-81830.2	-32921.5	0	0	53830.9	1.54065e+06	0	0		-19.3976	-9.77831	1.99364e+06	0															-19.3976	-9.77831	1.99364e+06	0
6.0718	147755		-23492	147755	0	0	10365.6	-28623.4	-28.6008	-179.633	59.3115	-9.08972	-0.0176501	-3.03134	-86950.1	-30916.4	0	0	50292.6	1.43939e+06	0	0		-28.6008	137.195	-12154.8	0															-28.6008	137.195	-12154.8	0
6.0687	139535		-21262	139535	0	0	29327.2	8164.39	-137.426	80.6371	13.8981	57.7507	0.77853	2.56699	1874.2	81639.1	0	0	45990.7	1.31627e+06	0	0		-137.426	32.1481	536137	0															-137.426	32.1481	536137	0
6.0657	126395		-16884	126395	0	0	-5916.13	29862.1	-206.746	-389.144	-55.7794	18.6169	1.2399	7.39032	-228026	-6696.16	0	0	41637	1.19166e+06	0	0		-206.746	-129.025	853859	0															-206.746	-129.025	853859	0
6.0627	109339		-10699	109339	0	0	-30224.8	-3633.77	121.282	18.1769	-23.2086	-53.3973	-1.11666	1.78597	40240.7	-49922.9	0	0	37783.7	1.08138e+06	0	0		121.282	-53.6843	-768992	0															121.282	-53.6843	-768992	0
6.0596	89463		-3216	89463	0	0	1330.47	-30413.4	-273.394	-137.854	50.6078	-27.6344	-3.01561	-4.37065	-136938	85900	0	0	34744.8	994406	0	0		-273.394	117.062	-2.07671e+06	0															-273.394	117.062	-2.07671e+06	0
6.0566	67875		4966	67875	0	0	30426.7	-980.492	-65.4567	-162.525	31.8544	47.4183	-3.00066	-0.635355	-91923	-16389.6	0	0	32586.1	932624	0	0		-65.4567	73.6831	-2.06641e+06	0															-65.4567	73.6831	-2.06641e+06	0
6.0535	45645		13258	45645	0	0	3285.81	30264.6	-18.5317	-217.662	-43.8402	35.8281	-2.1793	3.18388	-103520	-55494.1	0	0	31177.3	892302	0	0		-18.5317	-101.408	-1.50078e+06	0															-18.5317	-101.408	-1.50078e+06	0
6.0505	23757		21149	23757	0	0	-29928.2	5572.19	-110.003	111.378	-39.5151	-39.8897	-0.0304722	-2.78785	16446.4	83265.5	0	0	30283.8	866731	0	0		-110.003	-91.4031	-20984.8	0															-110.003	-91.4031	-20984.8	0
6.0474	3077		28268	3077	0	0	-7826.46	-29419.2	-254.556	-376.303	35.5876	-42.875	2.27876	-7.8286	-248146	-5769.15	0	0	29670	849162	0	0		-254.556	82.3185	1.56927e+06	0															-254.556	82.3185	1.56927e+06	0
6.0444	-15684		34420	-15684	0	0	28740.8	-10035.6	127.435	-42.0038	45.869	30.9594	1.48408	-1.91742	23411	-70001.6	0	0	29181.7	835187	0	0		127.435	106.101	1.02201e+06	0															127.435	106.101	1.02201e+06	0
6.0413	-32022		39579	-32022	0	0	12187	27896.6	-205.613	-112.944	-26.0355	48.4594	-0.0396473	4.2643	-119443	50862.8	0	0	28788.8	823942	0	0		-205.613	-60.2232	-27303.2	0															-205.613	-60.2232	-27303.2	0
6.0383	-45654		43864	-45654	0	0	-26891.8	14268	-104.587	-91.3334	-50.6112	-20.8509	2.40221	0.81494	-76227.4	12359.7	0	0	28577.4	817892	0	0		-104.587	-117.07	1.65429e+06	0															-104.587	-117.07	1.65429e+06	0
6.0353	-56559		47493	-56559	0	0	-16266.9	-25731.9	-90.31	-267.554	15.4455	-52.292	4.23679	-2.97846	-145561	-60570.3	0	0	28699.4	821385	0	0		-90.31	35.7274	2.91768e+06	0															-90.31	35.7274	2.91768e+06	0
6.0322	-64967		50727	-64967	0	0	24423.8	-18172.1	-50.9379	39.6821	53.4731	9.86349	-0.788864	0.887607	-3137.41	36014	0	0	29297.8	838511	0	0		-50.9379	123.69	-543253	0															-50.9379	123.69	-543253	0
6.0292	-71324		53825	-71324	0	0	19972.5	22974.9	-181.52	-311.46	-4.15301	54.13	-5.46448	3.77266	-195815	-50196.5	0	0	30432.2	870979	0	0		-181.52	-9.60642	-3.76313e+06	0															-181.52	-9.60642	-3.76313e+06	0
6.0261	-76217		56987	-76217	0	0	-21393.6	21657.8	60.9816	34.9319	-54.2429	1.63398	-1.10383	-0.677242	38282.4	-9417.85	0	0	32030.7	916726	0	0		60.9816	-125.47	-760156	0															60.9816	-125.47	-760156	0
6.0231	-80280		60332	-80280	0	0	-23218.3	-19689	-289.195	-181.242	-7.44237	-53.7974	4.03541	-4.81736	-188544	32397.4	0	0	33881.6	969700	0	0		-289.195	-17.2151	2.779e+06	0															-289.195	-17.2151	2.779e+06	0
6.02	-84078		63881	-84078	0	0	17871	-24644.9	-30.0181	-183.853	52.7848	-13.2144	0.285394	-3.41162	-78978.8	-68002.4	0	0	35671.8	1.02094e+06	0	0		-30.0181	122.098	196537	0															-30.0181	122.098	196537	0
6.017	-88023		67559	-88023	0	0	25929.6	15949.9	12.1554	-183.327	18.8904	51.2027	-3.07437	-1.37164	-57839.7	-84602	0	0	37059	1.06064e+06	0	0		12.1554	43.6958	-2.11717e+06	0															12.1554	43.6958	-2.11717e+06	0
6.0139	-92319		71215	-92319	0	0	-13937	27064.8	-146.446	150.94	-49.0554	24.4094	3.62006	-1.27563	-15928	115755	0	0	37759.4	1.08068e+06	0	0		-146.446	-113.471	2.49296e+06	0															-146.446	-113.471	2.49296e+06	0
6.0109	-96964		74655	-96964	0	0	-28044.1	-11843.7	-298.215	-421.755	-29.71	-46.354	9.37198	-0.426588	-267881	-99035.6	0	0	37624.3	1.07682e+06	0	0		-298.215	-68.7228	6.45404e+06	0															-298.215	-68.7228	6.45404e+06	0
6.0078	-101790		77681	-101790	0	0	9682.17	-28861.7	190.356	-82.521	43.1165	-34.7309	3.61257	0.996069	63725.8	-94621	0	0	36683.3	1.04989e+06	0	0		190.356	99.7338	2.48781e+06	0															190.356	99.7338	2.48781e+06	0
6.0048	-106543		80117	-106543	0	0	29513.1	7464.85	-176.068	-32.9597	39.4124	39.3684	-2.6543	1.81506	-91885.8	33754.1	0	0	35141.3	1.00575e+06	0	0		-176.068	91.1656	-1.82789e+06	0															-176.068	91.1656	-1.82789e+06	0
6.0018	-110956		81845	-110956	0	0	-5204.5	29994.3	-192.648	-79.8661	-35.1419	43.6964	1.0432	3.56981	-112503	12711	0	0	33328.5	953871	0	0		-192.648	-81.2876	718404	0															-192.648	-81.2876	718404	0
5.9987	-114798		82825	-114798	0	0	-30302.7	-2914.17	-79.0759	-356.431	-47.528	-30.4765	4.58668	4.55825	-125705	-151494	0	0	31616.8	904882	0	0		-79.0759	-109.938	3.15863e+06	0															-79.0759	-109.938	3.15863e+06	0
5.9957	-117893		83105	-117893	0	0	607.036	-30436.4	34.5922	73.8709	25.4182	-50.856	-0.890201	1.12513	33704.5	27777.5	0	0	30325.9	867937	0	0		34.5922	58.7955	-613040	0															34.5922	58.7955	-613040	0
5.9926	-120098		82806	-120098	0	0	30394.8	-1703.59	-234.302	-237.61	53.634	20.0194	-5.28573	-2.45726	-164845	-65683.1	0	0	29645.1	848450	0	0		-234.302	124.062	-3.64003e+06	0															-234.302	124.062	-3.64003e+06	0
5.9896	-121264		82119	-121264	0	0	4004.4	30178	9.06269	-29.0626	-14.3383	55.8209	-0.527537	-0.0268486	-1302.24	-16027.5	0	0	29591.4	846915	0	0		9.06269	-33.1662	-363290	0															9.06269	-33.1662	-363290	0
5.9865	-121193		81282	-121193	0	0	-29787.2	6282.14	-222.655	-209.654	-57.382	-8.43844	4.32401	3.01778	-147758	-62727.3	0	0	30017.6	859112	0	0		-222.655	-132.731	2.97774e+06	0															-222.655	-132.731	2.97774e+06	0
5.9835	-119634		80552	-119634	0	0	-8523.67	-29224.8	-18.0298	-123.402	2.3879	-58.2893	2.10086	-0.395381	-29462	-58027.1	0	0	30664	877611	0	0		-18.0298	5.5235	1.44676e+06	0															-18.0298	5.5235	1.44676e+06	0
5.9804	-116296		80177	-116296	0	0	28494	-10716.1	-35.4951	-182.008	58.5225	-3.74142	-0.406033	-3.13601	-45175.2	-85006.5	0	0	31241.9	894150	0	0		-35.4951	135.37	-279616	0															-35.4951	135.37	-279616	0
5.9774	-110900		80385	-110900	0	0	12846.7	27599	-140.333	118.757	9.87468	58.0694	1.58821	2.68671	-53747.3	78348.5	0	0	31522.4	902179	0	0		-140.333	22.8413	1.09372e+06	0															-140.333	22.8413	1.09372e+06	0
5.9743	-103245		81351	-103245	0	0	-26545	14903.4	-279.577	-416.201	-56.9263	15.9351	2.65646	8.05484	-190560	-174225	0	0	31406.4	898860	0	0		-279.577	-131.677	1.82938e+06	0															-279.577	-131.677	1.82938e+06	0
5.9713	-93266		83195	-93266	0	0	-16874.1	-25337.9	195.781	-72.2074	-21.8447	-55.0982	-0.084908	3.51964	90613.2	-57239.4	0	0	30956.1	885971	0	0		195.781	-50.5295	-58472.2	0															195.781	-50.5295	-58472.2	0
5.9683	-81056		79967	-81056	0	0	23984.8	-18747.6	-185.061	-14.4395	52.5992	-27.5259	-2.64917	-1.66087	-94677.2	9829.84	0	0	30379.1	869458	0	0		-185.061	121.668	-1.82436e+06	0															-185.061	121.668	-1.82436e+06	0
5.9652	-66880		77690	-66880	0	0	20513	22493.6	-217.849	-95.0974	32.9019	49.4524	-3.36456	2.16669	-117754	-31235.6	0	0	29971.3	857788	0	0		-217.849	76.1061	-2.31702e+06	0															-217.849	76.1061	-2.31702e+06	0
5.9622	-51144		76295	-51144	0	0	-20872.6	22160.3	-51.4212	-383.054	-45.69	37.8983	-3.45293	5.51966	-50245.2	-191728	0	0	30034.1	859584	0	0		-51.4212	-105.686	-2.37787e+06	0															-51.4212	-105.686	-2.37787e+06	0
5.9591	-34357		75664	-34357	0	0	-23679.8	-19131.4	59.5376	116.482	-42.4439	-41.3528	-2.09135	-0.706779	36001	56746.9	0	0	30788.7	881181	0	0		59.5376	-98.1778	-1.44021e+06	0															59.5376	-98.1778	-1.44021e+06	0
5.9561	-17101		75635	-17101	0	0	17280	-25062.8	-289.976	-222.591	36.4903	-46.4718	-0.0679205	-6.1865	-156225	-105200	0	0	32311.9	924777	0	0		-289.976	84.4065	-46773.6	0															-289.976	84.4065	-46773.6	0
5.953	0		76013	0	0	0	26301.5	15329	15.0012	-92.5167	49.9206	31.1597	-0.616209	-1.46865	6305.65	-48073.5	0	0	34508.4	987638	0	0		15.0012	115.472	-424354	0															15.0012	115.472	-424354	0
5.95	16286		76569	16286	0	0	-13289.6	27388.5	-158.793	-179.784	-25.4258	52.7352	-1.58821	3.77687	-82336.2	-93691.8	0	0	37125.7	1.06255e+06	0	0		-158.793	-58.8129	-1.09373e+06	0															-158.793	-58.8129	-1.09373e+06	0
5.9469	31077		77058	31077	0	0	-28317.7	-11173.6	-66.263	-67.4637	-54.8678	-19.3598	1.45979	0.714489	-33354.5	-36543.8	0	0	39808	1.13932e+06	0	0		-66.263	-126.916	1.00529e+06	0															-66.263	-126.916	1.00529e+06	0
5.9439	43688		77231	43688	0	0	8993.26	-29083.8	-76.1738	-243.875	13.039	-56.2787	3.81496	-2.23739	-30762.7	-131075	0	0	42171.1	1.20695e+06	0	0		-76.1738	30.1609	2.62719e+06	0															-76.1738	30.1609	2.62719e+06	0
5.9409	53462		76849	53462	0	0	29682.2	6761.08	-67.9184	97.2598	56.9369	6.54545	-0.983499	1.82127	-41506.1	47409.6	0	0	43881.7	1.25591e+06	0	0		-67.9184	131.702	-677290	0															-67.9184	131.702	-677290	0
5.9378	59832		75721	59832	0	0	-4489.93	30109.6	-276.782	-342.037	0.035031	56.8209	-6.02257	4.86743	-119515	-203191	0	0	44720.7	1.27992e+06	0	0		-276.782	0.0810311	-4.14746e+06	0															-276.782	0.0810311	-4.14746e+06	0
5.9348	62388		73720	62388	0	0	-30363.4	-2192.91	131.994	-84.0266	-55.919	6.61378	-2.50317	1.20659	78650.6	-31146.9	0	0	44617.7	1.27697e+06	0	0		131.994	-129.347	-1.72381e+06	0															131.994	-129.347	-1.72381e+06	0
5.9317	60956		70823	60956	0	0	-116.745	-30442.3	-165.233	-63.3193	-13.1006	-54.2298	1.7987	-2.61239	-79737	-54451.4	0	0	43651.7	1.24932e+06	0	0		-165.233	-30.3032	1.23868e+06	0															-165.233	-30.3032	1.23868e+06	0
5.9287	55646		67115	55646	0	0	30345.7	-2425.73	-180.07	-75.3655	51.7625	-19.4048	-2.57155	-2.42001	-83905.8	-67199.1	0	0	42021.1	1.20265e+06	0	0		-180.07	119.733	-1.77091e+06	0															-180.07	119.733	-1.77091e+06	0
5.9256	46871		62806	46871	0	0	4720.74	30074.2	-63.4242	-353.276	25.4369	48.5367	-6.24746	-1.96742	29675.9	-197175	0	0	39992.5	1.1446e+06	0	0		-63.4242	58.8387	-4.30234e+06	0															-63.4242	58.8387	-4.30234e+06	0
5.9226	35335		58205	35335	0	0	-29629.5	6988.54	35.9412	116.822	-44.5823	31.1092	0.687532	-2.14062	-5411.39	68230.3	0	0	37842.5	1.08306e+06	0	0		35.9412	-103.124	473471	0															35.9412	-103.124	473471	0
5.9195	21957		53705	21957	0	0	-9216.07	-29013.9	-303.044	-247.986	-36.3374	-39.9396	7.17397	-1.06061	-96888.4	-198370	0	0	35804.8	1.02474e+06	0	0		-303.044	-84.0528	4.94038e+06	0															-303.044	-84.0528	4.94038e+06	0
5.9165	7790		49717	7790	0	0	28231.2	-11390.5	53.9704	-114.995	34.6586	-41.042	2.28375	-0.613551	57484.5	-43334.4	0	0	34033.1	974037	0	0		53.9704	80.1696	1.57271e+06	0															53.9704	80.1696	1.57271e+06	0
5.9134	-6099		46637	-6099	0	0	13499.3	27285.8	-133.056	-122.641	45.1489	28.7986	-3.32633	-0.594636	-28677.9	-98788.8	0	0	32587	932649	0	0		-133.056	104.435	-2.29069e+06	0															-133.056	104.435	-2.29069e+06	0
5.9104	-18711		44788	-18711	0	0	-26183.1	15530.2	-138.069	-46.5781	-22.4274	48.5912	0.290929	2.70716	-49660.3	-66363.8	0	0	31440.1	899824	0	0		-138.069	-51.8774	200349	0															-138.069	-51.8774	200349	0
5.9074	-29192		44368	-29192	0	0	-17471.7	-24929.6	-84.085	-327.451	-51.3095	-15.6208	3.27789	5.38395	76949.2	-175783	0	0	30508.6	873163	0	0		-84.085	-118.685	2.25733e+06	0															-84.085	-118.685	2.25733e+06	0
5.9043	-36858		45437	-36858	0	0	23532.4	-19312.5	25.4842	107.809	8.46119	-53.2533	-1.90045	0.780502	-29648.5	55069.4	0	0	29692.5	849806	0	0		25.4842	19.5718	-1.30875e+06	0															25.4842	19.5718	-1.30875e+06	0
5.9013	-41203		47898	-41203	0	0	21042	21999.5	-307.214	-247.358	54.3816	1.03694	-5.73387	-4.43923	-22991.3	-219553	0	0	28921	827726	0	0		-307.214	125.791	-3.94865e+06	0															-307.214	125.791	-3.94865e+06	0
5.8982	-41873		51511	-41873	0	0	-20339.9	22650.2	48.8874	-131.958	6.55893	54.6636	-2.27395	-1.16718	72688.6	-27765.2	0	0	28190.8	806827	0	0		48.8874	15.1716	-1.56596e+06	0															48.8874	15.1716	-1.56596e+06	0
5.8952	-38661		55919	-38661	0	0	-24127.9	-18563.1	-105.381	-128.714	-54.0795	14.23	1.23673	2.70552	20383.1	-88236	0	0	27587.7	789566	0	0		-105.381	-125.092	851675	0															-105.381	-125.092	851675	0
5.8921	-31498		60687	-31498	0	0	16679.3	-25466.6	-130.68	-11.6696	-21.8774	-52.6203	1.06943	-2.03883	-34084.6	-61240.9	0	0	27283.7	780867	0	0		-130.68	-50.6051	736468	0															-130.68	-50.6051	736468	0
5.8891	-20486		65358	-20486	0	0	26658.5	14699.3	-122.268	-318.764	50.2886	-29.4018	0.949937	-5.7833	110334	-140210	0	0	27506.5	787242	0	0		-122.268	116.324	654177	0															-122.268	116.324	654177	0
5.886	-5948		69497	-5948	0	0	-12634.7	27696.7	15.839	69.4237	36.7039	47.0983	1.08012	0.505445	-27646.2	23529.7	0	0	28483.3	815200	0	0		15.839	84.9005	743829	0															15.839	84.9005	743829	0
5.883	11512		72743	11512	0	0	-28575.4	-10497.2	-269.964	-261.178	-43.0748	43.6864	0.0581106	6.12229	62606.5	-175557	0	0	30370.8	869221	0	0		-269.964	-99.6373	40018	0															-269.964	-99.6373	40018	0
5.88	30994		74840	30994	0	0	8299.27	-29289.4	72.578	-95.3856	-50.2552	-38.2546	0.000381522	1.89774	55586.6	15738.6	0	0	33185.7	949784	0	0		72.578	-116.246	262.736	0															72.578	-116.246	262.736	0
5.8769	51310		75663	51310	0	0	29834.5	6053.49	-143.419	-92.4636	32.685	-56.3203	0.12262	-2.61764	19504.2	-77353.9	0	0	36756.9	1.05199e+06	0	0		-143.419	75.6043	84442.8	0															-143.419	75.6043	84442.8	0
5.8739	71068		75222	71068	0	0	-3772.83	30207.8	-178.488	-54.8082	61.7978	26.4232	-2.76244	0.294255	1533.42	-84557.4	0	0	40716.6	1.16532e+06	0	0		-178.488	142.946	-1.90236e+06	0															-178.488	142.946	-1.90236e+06	0
5.8708	88821		73637	88821	0	0	-30406.9	-1470.42	-69.7579	-377.428	-19.5362	66.6104	-4.93459	2.49452	153714	-68594.8	0	0	44541.2	1.27478e+06	0	0		-69.7579	-45.1895	-3.39822e+06	0															-69.7579	-45.1895	-3.39822e+06	0
5.8678	103249		71130	103249	0	0	-840.46	-30430.9	84.8248	134.845	-70.6885	-12.0993	-1.48304	-1.65376	-49078.8	46520.2	0	0	47639.6	1.36346e+06	0	0		84.8248	-163.511	-1.0213e+06	0															84.8248	-163.511	-1.0213e+06	0
5.8647	113343		67973	113343	0	0	30279.4	-3146.5	-350.188	-186.194	4.19572	-73.9716	2.24137	-4.86122	52571.5	-154247	0	0	49475.7	1.41601e+06	0	0		-350.188	9.7052	1.54352e+06	0															-350.188	9.7052	1.54352e+06	0
5.8617	118551		64454	118551	0	0	5434.4	29953.5	-1.31786	-190.472	76.4091	-4.08485	0.115687	-2.48661	75111.2	-10048	0	0	49694.5	1.42227e+06	0	0		-1.31786	176.743	79668.3	0															-1.31786	176.743	79668.3	0
5.8586	118867		60838	118867	0	0	-29454.9	7690.99	-35.2697	-160.893	12.6473	77.9604	-2.08236	0.11459	60454.6	-19390.7	0	0	48221.8	1.38012e+06	0	0		-35.2697	29.2547	-1.43403e+06	0															-35.2697	29.2547	-1.43403e+06	0
5.8556	114808		57345	114808	0	0	-9903.25	-28786.6	-116.42	62.8286	-78.5962	21.3923	1.58164	-0.368893	-26282.6	-41876.9	0	0	45304.1	1.29661e+06	0	0		-116.42	-181.803	1.0892e+06	0															-116.42	-181.803	1.0892e+06	0
5.8525	107330		54136	107330	0	0	27952.4	-12058.4	-192.323	-322.956	-30.2177	-78.2986	4.41503	-0.752391	114338	-74269.6	0	0	41473.7	1.18699e+06	0	0		-192.323	-69.8972	3.04043e+06	0															-192.323	-69.8972	3.04043e+06	0
5.8495	97675		51302	97675	0	0	14144.1	26957.1	39.2305	11.5369	77.0614	-39.0198	0.344859	0.324328	-3865.23	13883.7	0	0	37439.4	1.07153e+06	0	0		39.2305	178.252	237488	0															39.2305	178.252	237488	0
5.8465	87188		48887	87188	0	0	-25806.5	16148.3	-228.983	-225.645	47.6948	74.8901	-3.52896	0.810123	77987.9	-77893.2	0	0	33925.6	970960	0	0		-228.983	110.324	-2.43023e+06	0															-228.983	110.324	-2.43023e+06	0
5.8434	77155		46896	77155	0	0	-18059.5	-24507.1	37.8137	-72.5909	-71.802	56.1401	-0.817402	0.371882	23875.6	13316.2	0	0	31501.6	901585	0	0		37.8137	-166.087	-562906	0															37.8137	-166.087	-562906	0
5.8404	68670		45312	68670	0	0	23066.6	-19866.5	-150.392	-118.577	-64.2557	-67.826	2.02839	-0.2957	40913.5	-47117.8	0	0	30445.3	871353	0	0		-150.392	-148.631	1.39686e+06	0															-150.392	-148.631	1.39686e+06	0
5.8373	62573		44112	62573	0	0	21559.1	21493	-162.3	-51.9375	63.0019	-71.9453	-0.70949	-1.63459	19836.2	-50489.3	0	0	30682.4	878139	0	0		-162.3	145.731	-488593	0															-162.3	145.731	-488593	0
5.8343	51112		43271	51112	0	0	-19795.7	23127.4	-74.3665	-373.372	79.118	57.3802	-2.85883	-2.64582	117783	-13741.4	0	0	31821.2	910731	0	0		-74.3665	183.01	-1.96874e+06	0															-74.3665	183.01	-1.96874e+06	0
5.8312	42898		42755	42898	0	0	-24562.4	-17984.2	95.3274	136.053	-51.0215	85.6891	0.683154	-1.51925	-44102.4	25030.5	0	0	33276	952368	0	0		95.3274	-118.019	470456	0															95.3274	-118.019	470456	0
5.8282	38007		42512	38007	0	0	16069.1	-25855.9	-362.249	-166.72	-91.5814	-43.9952	3.92436	-0.0647871	61385.8	-102509	0	0	34447	985884	0	0		-362.249	-211.839	2.70252e+06	0															-362.249	-211.839	2.70252e+06	0
5.8251	36349		42466	36349	0	0	27000.4	14061.4	-17.9211	-215.245	36.379	-96.726	1.88849	-0.895545	63582.6	2374.69	0	0	34904.5	998975	0	0		-17.9211	84.149	1.30052e+06	0															-17.9211	84.149	1.30052e+06	0
5.8221	37691		42496	37691	0	0	-11972.6	27989.3	0.47026	-167.267	101.063	28.2577	-0.424893	-1.53627	48086.1	6500.72	0	0	34521.7	988020	0	0		0.47026	233.772	-292604	0															0.47026	233.772	-292604	0
5.8191	41682		42455	41682	0	0	-28816.9	-9814.89	-121.529	103.974	-19.722	104.544	1.17213	0.941348	-24537.8	-38631	0	0	33516.2	959243	0	0		-121.529	-45.6194	807189	0															-121.529	-45.6194	807189	0
5.816	47875		42175	47875	0	0	7600.59	-29478.4	-230.801	-342.033	-107.129	-10.8676	2.45307	2.94388	105426	-49937.3	0	0	32382.1	926786	0	0		-230.801	-247.802	1.68931e+06	0															-230.801	-247.802	1.68931e+06	0
5.813	55734		41493	55734	0	0	29970	5342.48	75.0505	-16.3009	1.79333	-108.79	0.161167	0.68721	1158.77	21456.7	0	0	31732.1	908182	0	0		75.0505	4.14818	110988	0															75.0505	4.14818	110988	0
5.8099	64655		40282	64655	0	0	-3053.59	30288.9	-217.627	-178.436	109.511	-7.39944	-1.86864	-1.75565	58882.9	-51238.1	0	0	32094.2	918546	0	0		-217.627	253.312	-1.28685e+06	0															-217.627	253.312	-1.28685e+06	0
5.8069	73979		38485	73979	0	0	-30433.3	-747.096	-8.87546	-80.5879	16.6086	109.286	-0.732819	-0.0301563	22279.6	1465.24	0	0	33726.4	965259	0	0		-8.87546	38.4178	-504658	0															-8.87546	38.4178	-504658	0
5.8038	83016		36123	83016	0	0	-1563.7	-30402.3	-123.807	-156.888	-108.123	25.7326	0.756853	1.63115	48407.2	-25560.7	0	0	36506.7	1.04483e+06	0	0		-123.807	-250.101	521209	0															-123.807	-250.101	521209	0
5.8008	91076		33305	91076	0	0	30196.1	-3865.49	-134.512	-11.6142	-34.6715	-106.038	0.473666	-1.11366	9998.04	-35459	0	0	39937.2	1.14301e+06	0	0		-134.512	-80.1995	326192	0															-134.512	-80.1995	326192	0
5.7977	97509		30207	97509	0	0	6144.99	29815.8	-120.599	-359.681	103.059	-43.3285	0.252478	-3.38389	102445	-13266.1	0	0	43265.3	1.23826e+06	0	0		-120.599	238.389	173869	0															-120.599	238.389	173869	0
5.7947	101740		27039	101740	0	0	-29263.8	8389.09	99.5787	92.2231	51.6109	99.2273	1.14234	-0.409378	-29994.9	21563.1	0	0	45689.5	1.30765e+06	0	0		99.5787	119.382	786676	0															99.5787	119.382	786676	0
5.7916	103325		24012	103325	0	0	-10584.8	-28543	-327.554	-149.01	-94.5898	59.4316	1.77312	2.68939	57995.2	-79077	0	0	46590.3	1.33343e+06	0	0		-327.554	-218.798	1.22106e+06	0															-327.554	-218.798	1.22106e+06	0
5.7886	101986		21285	101986	0	0	27657.8	-12719.6	-37.6487	-193.839	-66.7097	-89.2049	1.59602	0.771497	53955.6	1037.23	0	0	45716.4	1.30841e+06	0	0		-37.6487	-154.308	1.0991e+06	0															-37.6487	-154.308	1.0991e+06	0
5.7856	97630		18940	97630	0	0	14781	26613.3	-6.98553	-181.073	83.1385	-73.3719	1.0333	-1.26605	48967.1	8785.96	0	0	43268.6	1.23836e+06	0	0		-6.98553	192.31	711587	0															-6.98553	192.31	711587	0
5.7825	90361		16978	90361	0	0	-25415.3	16757.3	-116.379	106.93	79.353	76.4642	-0.0871841	1.43153	-21772.8	-37843.8	0	0	39854.3	1.14064e+06	0	0		-116.379	183.553	-60039.6	0															-116.379	183.553	-60039.6	0
5.7795	80431		15315	80431	0	0	-18637	-24070.9	-237.315	-350.007	-69.2615	84.5969	-1.10197	3.70745	109779	-42570.5	0	0	36322.8	1.03957e+06	0	0		-237.315	-160.21	-758874	0															-237.315	-160.21	-758874	0
5.7764	68186		13824	68186	0	0	22587.7	-20409.3	100.961	-18.5544	-89.0568	-61.6151	-0.669197	0.671336	-1414.14	28821.8	0	0	33528.9	959606	0	0		100.961	-205.999	-460844	0															100.961	-205.999	-460844	0
5.7734	53991		12365	53991	0	0	22064	20974.4	-226.381	-138.246	53.6138	-92.696	0.0590962	-2.47637	53244.2	-53399	0	0	32095	918566	0	0		-226.381	124.015	40696.8	0															-226.381	124.015	40696.8	0
5.7703	38147		10846	38147	0	0	-19240.2	23591.5	-52.351	-104.919	95.4883	45.3491	-0.873134	-0.684094	32938.1	-7436.43	0	0	32240.6	922735	0	0		-52.351	220.876	-601286	0															-52.351	220.876	-601286	0
5.7673	20856		9239	20856	0	0	-24983.1	-17395.1	-82.6305	-195.575	-36.9142	97.4176	-1.47447	1.40693	61310.5	-9500.67	0	0	33730.5	965375	0	0		-82.6305	-85.387	-1.0154e+06	0															-82.6305	-85.387	-1.0154e+06	0
5.7642	2209		7607	2209	0	0	15449.8	-26230.7	-104.083	43.4168	-98.4785	-28.4024	0.858356	-0.688436	-4796.68	-33151.5	0	0	35953.8	1.02901e+06	0	0		-104.083	-227.793	591109	0															-104.083	-227.793	591109	0
5.7612	-17771		6092	-17771	0	0	27327.1	13415.5	-182.894	-343.134	19.9064	-98.6758	2.98212	-2.45508	114429	-27083.6	0	0	38109.5	1.0907e+06	0	0		-182.894	46.0459	2.05364e+06	0															-182.894	46.0459	2.05364e+06	0
5.7582	-39065		4885	-39065	0	0	-11303.8	28266	103.1	30.644	98.0244	11.5169	1.07369	0.186469	-17407.5	28241	0	0	39440.7	1.1288e+06	0	0		103.1	226.742	739397	0															103.1	226.742	739397	0
5.7551	-61562		4189	-61562	0	0	-29042.1	-9127.01	-274.061	-127.705	-3.32138	96.549	-1.2236	2.88066	61827.7	-72492.6	0	0	39446	1.12895e+06	0	0		-274.061	-7.68275	-842635	0															-274.061	-7.68275	-842635	0
5.7521	-84985		4174	-84985	0	0	6897.6	-29650.8	-66.86	-154.002	-94.2834	4.59661	0.628012	1.66401	53670.8	-7143.38	0	0	38007.8	1.08779e+06	0	0		-66.86	-218.089	432482	0															-66.86	-218.089	432482	0
5.749	-108852		4939	-108852	0	0	30088.6	4628.45	-30.706	-210.743	-12.1588	-91.2699	2.31279	-0.0283263	69719.5	9852.32	0	0	35401.7	1.01321e+06	0	0		-30.706	-28.1247	1.59271e+06	0															-30.706	-28.1247	1.59271e+06	0
5.746	-132472		6511	-132472	0	0	-2332.62	30353	-89.6572	97.4801	87.5587	-19.2927	-1.2105	0.846589	-22872.8	-38717.1	0	0	32190.3	921296	0	0		-89.6572	202.534	-833617	0															-89.6572	202.534	-833617	0
5.7429	-154990		8836	-154990	0	0	-30442.5	-23.3491	-236.393	-332.255	25.9327	83.207	-4.44664	1.45516	135401	-44194.9	0	0	29040.4	831143	0	0		-236.393	59.9854	-3.06219e+06	0															-236.393	59.9854	-3.06219e+06	0
5.7399	-175473		11815	-175473	0	0	-2286.06	-30356.5	99.0505	-18.5564	-78.278	32.0205	-1.16706	-0.240339	-4627.9	35977.2	0	0	26522.9	759093	0	0		99.0505	-181.067	-803696	0															99.0505	-181.067	-803696	0
5.7368	-192987		15336	-192987	0	0	30095.6	-4582.29	-232.97	-125.814	-37.5058	-72.8403	2.66701	-1.82512	71902.3	-67149	0	0	24959.8	714356	0	0		-232.97	-86.7555	1.83665e+06	0															-232.97	-86.7555	1.83665e+06	0
5.7338	-206702		19300	-206702	0	0	6852.11	29661.3	-69.883	-124.252	66.9665	-42.3467	0.0926856	-1.79683	53931.4	-9562.9	0	0	24360.7	697209	0	0		-69.883	154.902	63828.2	0															-69.883	154.902	63828.2	0
5.7307	-215948		23646	-215948	0	0	-29056	9082.45	-47.2515	-211.001	46.5099	60.7325	-2.5655	-1.18667	85321.1	11179	0	0	24464.6	700183	0	0		-47.2515	107.583	-1.76674e+06	0															-47.2515	107.583	-1.76674e+06	0
5.7277	-220245		28340	-220245	0	0	-11260.4	-28283.3	-94.4038	93.8476	-54.2161	49.971	1.80408	-0.0681691	-22242.8	-50257.8	0	0	24865.4	711654	0	0		-94.4038	-125.409	1.24238e+06	0															-94.4038	-125.409	1.24238e+06	0
5.7247	-219313		33355	-219313	0	0	27347.6	-13373.5	-243.239	-345.844	-52.7145	-47.4966	5.80937	1.32637	176611	-41418.7	0	0	25174.3	720496	0	0		-243.239	-121.935	4.00064e+06	0															-243.239	-121.935	4.00064e+06	0
5.7216	-213045		38633	-213045	0	0	15409.6	26254.3	125.92	-32.1528	40.6531	-54.7337	1.47982	1.20147	-8740.24	57365.9	0	0	25164	720201	0	0		125.92	94.0356	1.01909e+06	0															125.92	94.0356	1.01909e+06	0
5.7186	-201488		44057	-201488	0	0	-25009.7	17356.8	-216.767	-85.3732	56.0306	33.7638	-3.51172	0.592456	77543.9	-75769.3	0	0	24846.6	711118	0	0		-216.767	129.606	-2.41835e+06	0															-216.767	129.606	-2.41835e+06	0
5.7155	-184820		49427	-184820	0	0	-19204	-23621	-120.155	-109.348	-26.9051	56.6157	-0.752834	2.48005	73038.6	-29844.2	0	0	24464.4	700178	0	0		-120.155	-62.2348	-518441	0															-120.155	-62.2348	-518441	0
5.7125	-163366		54462	-163366	0	0	22096.1	-20940.5	-58.0437	-268.019	-56.5074	-20.1508	2.41188	3.883	134605	35293.1	0	0	24400.1	698336	0	0		-58.0437	-130.708	1.66095e+06	0															-58.0437	-130.708	1.66095e+06	0
5.7094	-137615		58840	-137615	0	0	22556.4	20443.9	-32.4024	87.985	13.5709	-55.7315	-1.62401	-0.185948	-32830.3	-37395.4	0	0	25042.1	716713	0	0		-32.4024	31.3911	-1.11838e+06	0															-32.4024	31.3911	-1.11838e+06	0
5.7064	-108275		62240	-108275	0	0	-18673.9	24042.3	-241.002	-282.55	54.3209	7.23121	-5.03975	-4.5306	203038	-36562.9	0	0	26652.3	762797	0	0		-241.002	125.651	-3.47064e+06	0															-241.002	125.651	-3.47064e+06	0
5.7033	-76321		64419	-76321	0	0	-25389.6	-16796.3	65.8987	-30.8377	-1.19268	52.3148	-0.617862	-1.24557	-5233.71	42002.3	0	0	29279.1	837977	0	0		65.8987	-2.75882	-425493	0															65.8987	-2.75882	-425493	0
5.7003	-43016		65268	-43016	0	0	14821.8	-26590.6	-220.463	-141.507	-49.7578	4.48943	4.14041	3.21749	146923	-62406.7	0	0	32743	937113	0	0		-220.463	-115.096	2.85131e+06	0															-220.463	-115.096	2.85131e+06	0
5.6973	-9898		64856	-9898	0	0	27638.3	12762	-64.5601	-118.707	-9.76585	-46.6997	2.71241	-0.815232	85370.4	12084.2	0	0	36692.2	1.05014e+06	0	0		-64.5601	-22.5896	1.86791e+06	0															-64.5601	-22.5896	1.86791e+06	0
5.6942	21281		63436	21281	0	0	-10628.6	28526.8	-40.6371	-210.196	43.1942	-14.5937	0.631281	-4.65302	126026	67463.5	0	0	40704	1.16496e+06	0	0		-40.6371	99.9134	434733	0															-40.6371	99.9134	434733	0
5.6912	48689		61417	48689	0	0	-29250.9	-8433.97	-94.0543	113.947	18.9368	39.2982	1.41718	3.07625	-15508.6	-101935	0	0	44390.9	1.27048e+06	0	0		-94.0543	43.8032	975943	0															-94.0543	43.8032	975943	0
5.6881	70551		59315	70551	0	0	6190.72	-29806.4	-273.912	-351.714	-35.0712	22.7659	0.914802	10.6224	322279	38493.5	0	0	47474.6	1.35874e+06	0	0		-273.912	-81.124	629981	0															-273.912	-81.124	629981	0
5.6851	85342		57657	85342	0	0	30190.1	3911.8	147.26	-67.5855	-26.0586	-30.5744	-1.09738	3.88114	-48312.2	112879	0	0	49803.3	1.42538e+06	0	0		147.26	-60.2767	-755712	0															147.26	-60.2767	-755712	0
5.682	91941		56904	91941	0	0	-1610.34	30399.9	-183.765	-47.1566	25.8696	-28.7996	-2.26593	-4.34542	135749	-61886.3	0	0	51314.1	1.46862e+06	0	0		-183.765	59.8396	-1.56044e+06	0															-183.765	59.8396	-1.56044e+06	0
[truncated: 63,795 more rows]

## Sheet: (1) ppm-to-temp conversion
H2O spectrum:	R(aw) or D(econvolved)	temperature													Graph: temperature					Graph: spectral line for water
ppm	intensity	Type 'TSP' or 'alt':	intensity	temp
[truncated: 65,534 more rows]

## Sheet: (2) temp parameters
scaled weight (W1 ... Wm)	temp (temp1 ... tempm)	A*B	A*((B-$K$11)^2)	scaled intensity	A*G	(H/$K$8)^3	B-$K$11	A*J	(H/$K$8)^4	RESULTS				temp	cumul. sums of A	intensity	P log P
[truncated: 2,051 more rows]
